# Supplementary material for: Identification of novel small molecule inhibitors for solute carrier SGLT1 using proteochemometric modeling
Source: J Cheminform. 2019 Feb 14;11:15. doi: 10.1186/s13321-019-0337-8 (PMC6689890; doi:10.1186/s13321-019-0337-8)
Supplement: Supplementary file 3 — Additional file 3. Random Forest SGLT PCM model used for final predictions. [file 13321_2019_337_MOESM3_ESM.zip]

Archive with 5 entries (4 files):
- SGLT_FCFP6_bits.tsv
- __MACOSX/
- __MACOSX/._SGLT_FCFP6_bits.tsv
- Descriptors_SGLT.tsv
- SGLT_RF_PCM_MODEL.xml
