# Supplementary material for: Identification of novel small molecule inhibitors for solute carrier SGLT1 using proteochemometric modeling
Source: J Cheminform. 2019 Feb 14;11:15. doi: 10.1186/s13321-019-0337-8 (PMC6689890; doi:10.1186/s13321-019-0337-8)
Supplement: Supplementary file 3 — Additional file 3. Random Forest SGLT PCM model used for final predictions. [file 13321_2019_337_MOESM3_ESM.zip › SGLT_FCFP6_bits.tsv]

FPProps	CMP_FCFP_6#1070061035	CMP_FCFP_6#-1272709286	CMP_FCFP_6#136597326	CMP_FCFP_6#-1043250487	CMP_FCFP_6#-1272798659	CMP_FCFP_6#-1143715940	CMP_FCFP_6#-1043310069	CMP_FCFP_6#332760439	CMP_FCFP_6#1036089772	CMP_FCFP_6#32	CMP_FCFP_6#1872154524	CMP_FCFP_6#17	CMP_FCFP_6#-453677277	CMP_FCFP_6#991735244	CMP_FCFP_6#-1272768868	CMP_FCFP_6#416249454	CMP_FCFP_6#71476542	CMP_FCFP_6#367998008	CMP_FCFP_6#422052003	CMP_FCFP_6#1674451008	CMP_FCFP_6#-1043339860	CMP_FCFP_6#906530397	CMP_FCFP_6#-2091721556	CMP_FCFP_6#1186333723	CMP_FCFP_6#3	CMP_FCFP_6#-577735324	CMP_FCFP_6#-171682900	CMP_FCFP_6#203677720	CMP_FCFP_6#-451251206	CMP_FCFP_6#7	CMP_FCFP_6#907007053	CMP_FCFP_6#-885550502	CMP_FCFP_6#-1001663422	CMP_FCFP_6#551850122	CMP_FCFP_6#-1794398594	CMP_FCFP_6#-238214815	CMP_FCFP_6#136627117	CMP_FCFP_6#288142113	CMP_FCFP_6#1256092175	CMP_FCFP_6#566058135	CMP_FCFP_6#1758843539	CMP_FCFP_6#-1622582935	CMP_FCFP_6#4427049	CMP_FCFP_6#346218766	CMP_FCFP_6#358454445	CMP_FCFP_6#690511177	CMP_FCFP_6#1747237384	CMP_FCFP_6#1618154665	CMP_FCFP_6#565998553
Bitvalue	0	0	0	0	0	0	0	0	0	0	0	0	0	0	0	0	0	0	0	0	0	0	0	0	0	0	0	0	0	0	0	0	0	0	0	0	0	0	0	0	0	0	0	0	0	0	0	0	0
[truncated: 463 more columns]
