# Supplementary material for: Identification of novel small molecule inhibitors for solute carrier SGLT1 using proteochemometric modeling
Source: J Cheminform. 2019 Feb 14;11:15. doi: 10.1186/s13321-019-0337-8 (PMC6689890; doi:10.1186/s13321-019-0337-8)
Supplement: Supplementary file 3 — Additional file 3. Random Forest SGLT PCM model used for final predictions. [file 13321_2019_337_MOESM3_ESM.zip › Descriptors_SGLT.tsv]

protein	TGT_Z1_Res_1	TGT_Z2_Res_1	TGT_Z3_Res_1	TGT_Z1_Res_2	TGT_Z2_Res_2	TGT_Z3_Res_2	TGT_Z1_Res_3	TGT_Z2_Res_3	TGT_Z3_Res_3	TGT_Z1_Res_4	TGT_Z2_Res_4	TGT_Z3_Res_4	TGT_Z1_Res_5	TGT_Z2_Res_5	TGT_Z3_Res_5	TGT_Z1_Res_6	TGT_Z2_Res_6	TGT_Z3_Res_6	TGT_Z1_Res_7	TGT_Z2_Res_7	TGT_Z3_Res_7	TGT_Z1_Res_8	TGT_Z2_Res_8	TGT_Z3_Res_8	TGT_Z1_Res_9	TGT_Z2_Res_9	TGT_Z3_Res_9	TGT_Z1_Res_10	TGT_Z2_Res_10	TGT_Z3_Res_10	TGT_Z1_Res_11	TGT_Z2_Res_11	TGT_Z3_Res_11	TGT_Z1_Res_12	TGT_Z2_Res_12	TGT_Z3_Res_12	TGT_Z1_Res_13	TGT_Z2_Res_13	TGT_Z3_Res_13	TGT_Z1_Res_14	TGT_Z2_Res_14	TGT_Z3_Res_14	TGT_Z1_Res_15	TGT_Z2_Res_15	TGT_Z3_Res_15	TGT_Z1_Res_16	TGT_Z2_Res_16	TGT_Z3_Res_16	TGT_Z1_Res_17
SAAT1_HUMAN	0	0	0	-2.85	-0.22	0.47	0.24	-2.32	0.6	2.39	-1.07	1.15	0.75	-2.18	-1.12	-2.59	-2.64	-1.54	2.39	-1.07	1.15	-1.66	0.27	1.84	2.39	-1.07	1.15	0.75	-2.18	-1.12	-3.89	-1.73	-1.71	0.24	-2.32	0.6	3.11	0.26	-0.11	0.75	-2.18	-1.12	-1.66	0.27	1.84	3.11	0.26	-0.11	-1.66
SGLT1_MOUSE	-2.85	-0.22	0.47	3.98	0.93	1.93	2.39	-1.07	1.15	2.39	-1.07	1.15	0.75	-2.18	-1.12	-4.28	-1.30	-1.49	2.39	-1.07	1.15	-1.66	0.27	1.84	0.24	-2.32	0.6	-2.59	-2.64	-1.54	0	0	0	0.75	-2.18	-1.12	0.24	-2.32	0.6	0.75	-2.18	-1.12	3.98	0.93	1.93	0.24	-2.32	0.6	-1.66
SGLT1_HUMAN	-2.85	-0.22	0.47	3.98	0.93	1.93	2.39	-1.07	1.15	2.39	-1.07	1.15	0.75	-2.18	-1.12	-4.36	3.94	0.59	2.39	-1.07	1.15	-1.66	0.27	1.84	2.29	0.89	-2.49	0.75	-2.18	-1.12	0	0	0	0.75	-2.18	-1.12	0.24	-2.32	0.6	-2.59	-2.64	-1.54	0.75	-2.18	-1.12	3.52	2.5	-3.5	-1.66
SGLT3_MOUSE	0	0	0	-2.85	-0.22	0.47	0.24	-2.32	0.6	2.39	-1.07	1.15	0.75	-2.18	-1.12	-4.28	-1.30	-1.49	2.39	-1.07	1.15	-1.66	0.27	1.84	2.39	-1.07	1.15	-3.89	-1.73	-1.71	0.75	-2.18	-1.12	-1.66	0.27	1.84	1.75	0.5	-1.44	0.75	-2.18	-1.12	3.11	0.26	-0.11	3.11	0.26	-0.11	-1.66
SGLT2_MOUSE	-2.85	-0.22	0.47	3.11	0.26	-0.11	1.75	0.5	-1.44	2.47	1.95	0.26	-2.59	-2.64	-1.54	3.11	0.26	-0.11	0	0	0	0	0	0	0	0	0	0	0	0	0.24	-2.32	0.6	2.05	-4.06	0.36	0	0	0	0	0	0	2.39	-1.07	1.15	3.11	0.26	-0.11	-4.28
SGLT2_HUMAN	-2.85	-0.22	0.47	3.11	0.26	-0.11	3.11	0.26	-0.11	2.47	1.95	0.26	0.75	-2.18	-1.12	3.11	0.26	-0.11	0	0	0	0	0	0	0	0	0	0	0	0	0.24	-2.32	0.6	2.05	-4.06	0.36	2.39	-1.07	1.15	0.24	-2.32	0.6	-1.66	0.27	1.84	3.11	0.26	-0.11	-2.85
SGLT1_RAT	-2.85	-0.22	0.47	3.98	0.93	1.93	2.39	-1.07	1.15	2.39	-1.07	1.15	0.75	-2.18	-1.12	-4.28	-1.30	-1.49	2.39	-1.07	1.15	-1.66	0.27	1.84	0.24	-2.32	0.6	-2.59	-2.64	-1.54	0	0	0	0.75	-2.18	-1.12	0.24	-2.32	0.6	0.75	-2.18	-1.12	3.98	0.93	1.93	0.24	-2.32	0.6	-1.66
SGLT2_RAT	-2.85	-0.22	0.47	3.11	0.26	-0.11	2.05	-4.06	0.36	2.47	1.95	0.26	-2.59	-2.64	-1.54	3.11	0.26	-0.11	0	0	0	0	0	0	0	0	0	0	0	0	3.11	0.26	-0.11	2.05	-4.06	0.36	0	0	0	0	0	0	2.39	-1.07	1.15	3.11	0.26	-0.11	-4.28
[truncated: 1,982 more columns]
