# Supplementary material for: Identification of novel small molecule inhibitors for solute carrier SGLT1 using proteochemometric modeling
Source: J Cheminform. 2019 Feb 14;11:15. doi: 10.1186/s13321-019-0337-8 (PMC6689890; doi:10.1186/s13321-019-0337-8)
Supplement: Supplementary file 3 — Additional file 3. Random Forest SGLT PCM model used for final predictions. [file 13321_2019_337_MOESM3_ESM.zip › SGLT_RF_PCM_MODEL.xml]

<?xml version="1.0" encoding="UTF-8"?>
<sci:data xmlns:sci="http://www.SciTegic.com/" object="SciTegic.Protocol.1" format="8.0.0">
	<sci:dbitem>
		<sci:component name="170914_model_publication" version="2">
			<sci:arg name="Tempfiles" type="StringType" required="false" visibility="visible" multi="false" uimpl="true">
				<sci:help>&lt;p&gt;A comma delimited list of global properties, each of which will automatically hold the name of a file in the job&apos;s temporary folder, whose name is guaranteed to be unique.&lt;/p&gt;

&lt;p&gt;For each global name, an additional global is created (with the suffix &lt;i&gt;_Filename&lt;/i&gt;) that hold just the leaf file name of the temporary file.&lt;/p&gt;</sci:help>
			</sci:arg>
			<sci:arg name="Protocol Form" type="ProtocolType" required="false" visibility="visible" multi="false" uimpl="true">
				<sci:help>&lt;p&gt;The path to a protocol that will render an HTML user interface for this protocol.  This optional parameter is used by Web Port to provide a custom user interface for a protocol.&lt;/p&gt;</sci:help>
			</sci:arg>
			<sci:arg name="Advanced Options" type="GroupType" required="false" visibility="visible" multi="false" expanded="true" legalvalsenforced="false" uimpl="true">
				<sci:member>__PoolID</sci:member>
				<sci:member>Http Cookie Handling</sci:member>
				<sci:member>__NotificationProtocol</sci:member>
			</sci:arg>
			<sci:arg name="__PoolID" type="StringType" required="false" visibility="visible" multi="false" uimpl="true">
				<sci:help>&lt;p&gt;&lt;i&gt;__PoolID&lt;/i&gt; is a case insensitive string that can optionally be set to optimize the speed of execution for quick running protocols.  Multiple protocols with the same value for &lt;i&gt;__PoolID&lt;/i&gt; can share expensive resources such as database connections, Java VMs, memory, etc. reducing the execution time by 1 to 2 seconds per run.  This can give a large speed improvement to protocols that run in a few seconds such as web applications and interactive reports.  Longer running protocols will not see much benefit.  Generally, it is a good idea to use the same &lt;i&gt;__PoolID&lt;/i&gt; for all protocols within a single application such as an interactive report since many of the components, databases, and data structures will be similar.&lt;/p&gt;

&lt;p&gt;&lt;i&gt;__PoolID&lt;/i&gt; can also be specified by the client when the protocol is launched.  If &lt;i&gt;__PoolID&lt;/i&gt; is specified both as a parameter by the client and as a parameter stored within the protocol, the client&apos;s value overrides the stored value.&lt;/p&gt;

&lt;p&gt;To disable pooling entirely for this particular protocol, set &lt;i&gt;__PoolID&lt;/i&gt; to &lt;b&gt;&amp;lt;Disable&amp;gt;&lt;/b&gt;&lt;/p&gt;</sci:help>
			</sci:arg>
			<sci:arg name="Http Cookie Handling" type="StringType" required="false" visibility="visible" multi="false" uimpl="true">
				<sci:help>&lt;p&gt;&lt;i&gt;Http Cookie Handling&lt;/i&gt; provides a mechanism to control the handling of Http cookies within components that access remote resources via Http and Https.  These include the &lt;a href=&quot;javascript:DoLink(&apos;{8A25024A-C274-485B-BB99-8570DCC4C075}&apos;)&quot;&gt;HTTP Connector&lt;/a&gt;, Data readers such as &lt;a href=&quot;javascript:DoLink(&apos;{8056E8AD-33EA-42BB-9099-EAB24C3D08E6}&apos;)&quot;&gt;Text Reader&lt;/a&gt;, &lt;a href=&quot;javascript:DoLink(&apos;{93C4D73F-0B4D-03F4-B0E3-D82C4FE04C6F}&apos;)&quot;&gt;XML Reader (Generic)&lt;/a&gt;, etc., and custom Java, Perl, and .Net components that use the available APIs for accessing remote servers.  By default, New Protocols will have this setting enabled and set to &quot;Protocol Scope&quot;.  This means that Http cookies obtained from a remote server within any component in the protocol or any of its subprotocols will be parsed and appropriately sent back on subsequent requests from the same component or any other component.   The handling of the cookies is based on the IETF standard as specified in &lt;a href=&quot;javascript:DoLink(&apos;http://tools.ietf.org/html/rfc6265&apos;)&quot;&gt;http://tools.ietf.org/html/rfc6265&lt;/a&gt;.  Setting the parameter to Disabled will prevent components from parsing and returning cookies to the remote servers.&lt;/p&gt;

&lt;p&gt;Persistence of cookies is not supported, so scoping of Http cookies is entirely within the context of a single protocol execution.&lt;/p&gt;

&lt;p&gt;Older protocols that do not have the &lt;i&gt;Http Cookie Handling&lt;/i&gt; parameter will behave as though it had been set to &quot;Disabled&quot;.  To enable cookie handling in these protocols, copy this parameter from a New Protocol to the older protocol and set the parameter as desired.&lt;/p&gt;</sci:help>
				<sci:legalval selected="true">Protocol Scoped</sci:legalval>
				<sci:legalval>Disabled</sci:legalval>
			</sci:arg>
			<sci:arg name="__NotificationProtocol" type="StringType" required="false" visibility="visible" multi="false" uimpl="true">
				<sci:help>&lt;p&gt;&lt;i&gt;__NotificationProtocol&lt;/i&gt; specifies the name or component ID (guid) of a protocol stored in the server&apos;s protocol database that will be executed when the current job completes. If your administrator has enabled notification protocols and depending on his or her preference, the notify protocol will either run as the anonymous user or as an admin specified user. The notification protocol receives several parameters that contain information about the original job:&lt;/p&gt;
&lt;ul&gt;
&lt;li&gt;&lt;i&gt;Notify_JobID&lt;/i&gt;: The job id of the execution
&lt;li&gt;&lt;i&gt;Notify_JobStatus&lt;/i&gt;: 
A description of the result of the job execution
&lt;li&gt;&lt;i&gt;Notify_JobStatusCode&lt;/i&gt;: The 
status code that for the result of the job execution.
	&lt;ul style=&quot;list-style-type:circle&quot;&gt;
	
&lt;li&gt;&lt;i&gt;5&lt;/i&gt;: Job was stopped by the client or administrator.
	&lt;li&gt;&lt;i&gt;6&lt;/i&gt;: 
Job completed normally with success.
	&lt;li&gt;&lt;i&gt;7&lt;/i&gt;: Job completed with an error.
	&lt;li&gt;&lt;i&gt;8&lt;/i&gt;: 
The process ID associated with the running job crashed or otherwise disappeared.
	&lt;li&gt;&lt;i&gt;9&lt;/i&gt;: 
Job failed to start.
	&lt;/ul&gt;
&lt;li&gt;&lt;i&gt;Notify_ProtocolName&lt;/i&gt;: The name of the protocol
&lt;li&gt;&lt;i&gt;Notify_ProtocolPath&lt;/i&gt;: 
The path of the protocol in the DB.  This field can be blank for protocols that were launched without 
saving to the database.
&lt;li&gt;&lt;i&gt;Notify_ProtocolLogName&lt;/i&gt;: The log name of the protocol.  
Is usually the same as ProtocolName, however this can be set by the client to a different name than the 
protocol.
&lt;li&gt;&lt;i&gt;Notify_RunHost&lt;/i&gt;: The name of the node where the protocol executed.
&lt;li&gt;&lt;i&gt;Notify_Username&lt;/i&gt;: 
The user that ran the job
&lt;/ul&gt;</sci:help>
			</sci:arg>
			<sci:arg name="Run On Grid" type="BoolType" required="false" visibility="visible" multi="false" uimpl="true">
				<sci:help>The Run On Grid parameter tells the server to run the protocol on the grid engine if the Pipeline Pilot server is configured to run with grid integration.</sci:help>
				<sci:member>Queue Name</sci:member>
				<sci:member>Grid Options</sci:member>
				<sci:legalval>True</sci:legalval>
				<sci:legalval selected="true">False</sci:legalval>
			</sci:arg>
			<sci:arg name="Queue Name" type="StringType" required="false" visibility="visible" multi="false" legalvalsenforced="false" uimpl="true">
				<sci:help>The Queue Name allows you to specify the name of the queue on the grid engine to submit the job to. Leave blank to specify the default queue.</sci:help>
				<sci:enabledscript>parameter(&apos;Run On Grid&apos;);</sci:enabledscript>
			</sci:arg>
			<sci:arg name="Grid Options" type="StringType" required="false" visibility="visible" multi="false" legalvalsenforced="false" uimpl="true">
				<sci:help>Grid Options allows you to specify options to the grid engine submit command. Leave blank to specify the default options.</sci:help>
				<sci:enabledscript>parameter(&apos;Run On Grid&apos;);</sci:enabledscript>
			</sci:arg>
			<sci:arg name="ComponentAttributes" type="StringType" required="false" visibility="hidden" multi="true">
				<sci:help>Component Attributes</sci:help>
				<sci:legalval>ComponentTakesInput</sci:legalval>
				<sci:legalval>ComponentReturnsPass</sci:legalval>
				<sci:legalval>ComponentReturnsFail</sci:legalval>
				<sci:legalval>ComponentRunsLocal</sci:legalval>
			</sci:arg>
			<sci:arg name="OnDataTypeError" type="StringType" required="true" visibility="hidden" multi="false">
				<sci:legalval selected="true">Halt</sci:legalval>
				<sci:legalval>Fail</sci:legalval>
				<sci:legalval>Pass</sci:legalval>
			</sci:arg>
			<sci:arg name="OnGeneralError" type="StringType" required="true" visibility="hidden" multi="false">
				<sci:legalval selected="true">Halt</sci:legalval>
				<sci:legalval>Fail</sci:legalval>
				<sci:legalval>Pass</sci:legalval>
			</sci:arg>
			<sci:arg name="CustomErrorText" type="StringType" required="false" visibility="nevershow" multi="false"/>
			<sci:arg name="WebExports" type="StringType" required="false" visibility="nevershow" multi="false" uimpl="true">
				<sci:help>&lt;p&gt;A comma delimited list of global properties which will be automatically 
exported if this protocol is published as a web service.&lt;/p&gt;

&lt;p&gt;Each global property in the list is created with an empty value at the start of the protocol run.&lt;/p&gt;</sci:help>
			</sci:arg>
			<sci:arg name="Keep Alive" type="BoolType" required="false" visibility="nevershow" multi="false" uimpl="true">
				<sci:help>&lt;p&gt;Specifies if the process where this protocol is run should stay around for later use.&lt;/p&gt;</sci:help>
				<sci:legalval selected="true">True</sci:legalval>
				<sci:legalval>False</sci:legalval>
			</sci:arg>
			<sci:arg name="Registrant" type="StringType" required="false" visibility="nevershow" multi="false">
				<sci:help>The user who registered this component.</sci:help>
				<sci:value>lindsey</sci:value>
			</sci:arg>
			<sci:arg name="RegistrationDate" type="StringType" required="false" visibility="nevershow" multi="false">
				<sci:help>The date this component was registered.</sci:help>
				<sci:value>Tue Aug 28 13:03:18 2018</sci:value>
			</sci:arg>
			<sci:arg name="RegistrationVersion" type="StringType" required="false" visibility="nevershow" multi="false">
				<sci:help>The server version when this component was registered</sci:help>
				<sci:value>16.1.0.1140</sci:value>
			</sci:arg>
			<sci:arg name="ComponentDisplayName" type="StringType" required="false" visibility="nevershow" multi="false">
				<sci:value>170914_model_publication</sci:value>
			</sci:arg>
			<sci:arg name="ProtocolAutoLayout" type="BoolType" required="false" visibility="nevershow" multi="false">
				<sci:help>Protocol AutoLayout</sci:help>
				<sci:value>1</sci:value>
			</sci:arg>
			<sci:arg name="ComponentIcon" type="StringType" required="true" visibility="nevershow" multi="false">
				<sci:value>PROTOCOLNODE</sci:value>
			</sci:arg>
			<sci:arg name="ComponentRevision" type="LongType" required="true" visibility="nevershow" multi="false">
				<sci:help>Component Revision</sci:help>
				<sci:value>790</sci:value>
			</sci:arg>
			<sci:arg name="ComponentGUID" type="StringType" required="false" visibility="nevershow" multi="false">
				<sci:value>{B479B5D6-7CAC-FA43-93E9-FEE0F49DD3BA}</sci:value>
			</sci:arg>
			<sci:arg name="ByReference" type="BoolType" required="false" visibility="nevershow" multi="false">
				<sci:help>By Ref</sci:help>
				<sci:value>0</sci:value>
			</sci:arg>
			<sci:arg name="ComponentHelp" type="StringType" required="false" visibility="nevershow" multi="true">
				<sci:value>100</sci:value>
				<sci:value>170914_model_publication</sci:value>
				<sci:value/>
				<sci:value>None</sci:value>
				<sci:value/>
				<sci:value>None</sci:value>
				<sci:value/>
				<sci:value>None</sci:value>
				<sci:value/>
			</sci:arg>
			<sci:arg name="Component Sticky Notes" type="StringType" required="false" visibility="nevershow" multi="false"/>
			<sci:arg name="ProtocolScale2" type="LongType" required="false" visibility="nevershow" multi="false">
				<sci:help>Protocol Scale</sci:help>
				<sci:value>100</sci:value>
			</sci:arg>
			<sci:arg name="Protocol Sticky Notes" type="StringType" required="false" visibility="nevershow" multi="false">
				<sci:help>Protocol Sticky Notes</sci:help>
			</sci:arg>
			<sci:arg name="Protocol Options" type="StringType" required="false" visibility="nevershow" multi="false">
				<sci:help>Protocol Options</sci:help>
				<sci:legalval>Owner Access Only</sci:legalval>
			</sci:arg>
			<sci:arg name="ComponentDisabled" type="LongType" required="false" visibility="nevershow" multi="false">
				<sci:value>0</sci:value>
			</sci:arg>
			<sci:arg name="ComponentLocalID" type="LongType" required="false" visibility="nevershow" multi="false">
				<sci:help>Local Component Identifier</sci:help>
				<sci:value>-1</sci:value>
			</sci:arg>
			<sci:arg name="ComponentPoint" type="StringType" required="false" visibility="nevershow" multi="false">
				<sci:value>50 -50</sci:value>
			</sci:arg>
			<sci:arg name="Component Path" type="StringType" required="false" visibility="nevershow" multi="false">
				<sci:help>The original path within the database of this component.</sci:help>
				<sci:value>lindsey\Projects\Unilever\SGLT\170914_retrain_final\170914_model_publication</sci:value>
			</sci:arg>
			<sci:arg name="OriginalPackage" type="StringType" required="false" visibility="nevershow" multi="false">
				<sci:help>OriginalPackage</sci:help>
				<sci:value>scitegic/coreutils</sci:value>
			</sci:arg>
		</sci:component>
		<sci:protocol>
			<sci:data object="SciTegic.JoinProperties.1">
				<sci:component name="Join Data from File" version="2">
					<sci:arg name="JoinUsing" type="StringType" required="true" visibility="visible" multi="false">
						<sci:help>The name of the property that identifies which records to join. When a record in the source 
file has the same value for this property as the incoming streaming data record, its properties and child 
nodes are added to the streaming record. Calculable properties can be used for the streaming data, but 
data in the source file must already contain stored properties to join.

If you provide a comma-separated 
list of property names, then by default all values must match. (You can control this behavior by changing 
JoinUsingListType.) Or, if you provide a property that is an array of values, then all values must match 
(and the source must provide the data in an array-based form.)</sci:help>
						<sci:member>JoinUsingListType</sci:member>
						<sci:member>IgnoreCase</sci:member>
						<sci:member>AcceptNonNumericStringsAsNumbers</sci:member>
						<sci:member>JoinPropertyType</sci:member>
						<sci:value>protein</sci:value>
					</sci:arg>
					<sci:arg name="JoinUsingListType" type="StringType" required="true" visibility="visible" multi="false">
						<sci:help>&lt;p&gt;Indicates how &lt;i&gt;JoinUsing&lt;/i&gt; properties are interpreted when more than one property is listed:&lt;/p&gt;
&lt;ul&gt;
&lt;li&gt;&lt;i&gt;UseFirstDefinedValue&lt;/i&gt;: Join using only the first property in the list with a defined value for a record.
&lt;li&gt;&lt;i&gt;UseAllValues&lt;/i&gt;: Joins using the concatentation of the values of all properties listed; a match occurs only when records share the same value for all the properties.
&lt;/ul&gt;</sci:help>
						<sci:legalval>UseFirstDefinedValue</sci:legalval>
						<sci:legalval selected="true">UseAllValues</sci:legalval>
					</sci:arg>
					<sci:arg name="JoinPropertyType" type="StringType" required="true" visibility="visible" multi="false">
						<sci:help>The data type of the join property</sci:help>
						<sci:legalval>IsNumeric</sci:legalval>
						<sci:legalval selected="true">IsText</sci:legalval>
						<sci:legalval>IsDate</sci:legalval>
					</sci:arg>
					<sci:arg name="IgnoreCase" type="BoolType" required="true" visibility="visible" multi="false">
						<sci:help>Consider lower-case and upper-case letters as equivalent when determining the identity of &quot;JoinUsing&quot; propety values</sci:help>
						<sci:enabledscript>SetDisabledDetails(&apos;To enable, set JoinPropertyType to IsText&apos;);
Parameter(&apos;JoinPropertyType&apos;) eq &apos;IsText&apos;</sci:enabledscript>
						<sci:legalval selected="true">True</sci:legalval>
						<sci:legalval>False</sci:legalval>
					</sci:arg>
					<sci:arg name="Source" type="URLType" required="true" visibility="visible" multi="false" expanded="true">
						<sci:help>Names of data files or a learned model, to join with the streaming data that enters this component. If multiple files are given, each is joined in sequence. (The Windows browser reverses the order of the files during selection, so you should select from last to first.)</sci:help>
						<sci:member>SourceFormat</sci:member>
						<sci:member>Keep Properties</sci:member>
						<sci:value>$(UserDir)\Descriptors_SGLT.tsv</sci:value>
					</sci:arg>
					<sci:arg name="SourceFormat" type="StringType" required="true" visibility="visible" multi="false">
						<sci:help>The name of the reader to use for the join source. (For readers with particular parameters, you can create them and save them, then add their name to the options list for this protocol.  For example, you could create a Delimited Text with Commas and No Column Names component, save it to your tab, then add it to this list and select.)
&lt;p&gt;
Note: When SourceFormat is a format with no column names, you must use property names of the form &quot;Column1&quot;, &quot;Column2&quot;, etc. in the JoinUsing parameter.</sci:help>
						<sci:legalval selected="true">Delimited Text With Column Names</sci:legalval>
						<sci:legalval>Delimited Text No Column Names</sci:legalval>
						<sci:legalval>Comma Delimited With Column Names</sci:legalval>
						<sci:legalval>Tab Delimited With Column Names</sci:legalval>
						<sci:legalval>Space Delimited With Column Names</sci:legalval>
						<sci:legalval>Excel XLS With Column Names</sci:legalval>
						<sci:legalval>Excel XLS No Column Names</sci:legalval>
						<sci:legalval>MDL SD Format</sci:legalval>
						<sci:legalval>SYBYL Mol2 Format</sci:legalval>
						<sci:legalval>Learned Model Reader</sci:legalval>
					</sci:arg>
					<sci:arg name="Keep Properties" type="PropertyPreviewType" required="false" visibility="visible" multi="false">
						<sci:help>A list of properties to join from the source file. If this value is not defined, all properties are joined into the record.</sci:help>
					</sci:arg>
					<sci:arg name="Join Behavior" type="GroupType" required="false" visibility="visible" multi="false">
						<sci:member>JoinOnto</sci:member>
						<sci:member>WhenJoiningOnto</sci:member>
						<sci:member>JoinAllNullString</sci:member>
						<sci:member>MultipleReferenceBehavior</sci:member>
						<sci:member>AppendNodes</sci:member>
					</sci:arg>
					<sci:arg name="JoinOnto" type="StringType" required="true" visibility="visible" multi="false">
						<sci:help>&lt;p&gt;Indicates which data record will be output:&lt;/p&gt;
&lt;ul&gt;
&lt;li&gt;&lt;i&gt;ProcessData&lt;/i&gt;: The data streaming through the pipeline remains with properties and child nodes from the source file copied onto the record.
&lt;li&gt;&lt;i&gt;Reference&lt;/i&gt;: The data from the source file remains with properties and child nodes from the streaming data record copied onto the record.  Only data records that successfully join against the incoming data stream will be output.
&lt;/ul&gt;</sci:help>
						<sci:legalval selected="true">ProcessData</sci:legalval>
						<sci:legalval>Reference</sci:legalval>
					</sci:arg>
					<sci:arg name="WhenJoiningOnto" type="StringType" required="true" visibility="visible" multi="false">
						<sci:help>&lt;p&gt;During the joining of two property lists, this parameter indicates how differences 
between the property lists are resolved.  
By default, the streaming input data (process data) serves 
as the base for a join and the source file data (reference data) is treated as the joining data (this 
distinction can be reversed using the &lt;i&gt;JoinOnto&lt;/i&gt; parameter).&lt;/p&gt;
&lt;ul&gt;
&lt;li&gt;&lt;i&gt;OverwriteOrCreate&lt;/i&gt;: 
Copies all properties from the joining data onto the base data, overwriting the values of any properties 
that already exist.
&lt;li&gt;&lt;i&gt;OverwriteExisting&lt;/i&gt;: Copies only those properties from 
the joining data to the base data that already exist on the base.
&lt;li&gt;&lt;i&gt;CreateIfNew&lt;/i&gt;: 
Copies only those properties from the joining data to the base data that do not already exist on the 
base data.
&lt;li&gt;&lt;i&gt;AppendOrCreate&lt;/i&gt;: The value of a joining property that already 
exists in the base data is appended  (as an array) to the value in the base property.  The other joining 
properties that are not already present in the base data are copied there.
&lt;li&gt;&lt;i&gt;AppendExisting&lt;/i&gt;: 
The value of a joining property that already exists in the base data is appended  (as an array) to the 
value in the base property.  No other properties are copied. 
&lt;li&gt;&lt;i&gt;GroupData&lt;/i&gt;: 
Creates a hierarchical group containing both the joining and base data.
&lt;/ul&gt;</sci:help>
						<sci:legalval>OverwriteOrCreate</sci:legalval>
						<sci:legalval>OverwriteExisting</sci:legalval>
						<sci:legalval>CreateIfNew</sci:legalval>
						<sci:legalval selected="true">AppendOrCreate</sci:legalval>
						<sci:legalval>AppendExisting</sci:legalval>
						<sci:legalval>GroupData</sci:legalval>
					</sci:arg>
					<sci:arg name="AppendNodes" type="BoolType" required="false" visibility="visible" multi="false" uimpl="false">
						<sci:help>When joining data records that contain child nodes, whether to append the child nodes of the joining data onto the base data as determined by the &lt;i&gt;JoinOnto&lt;/i&gt; parameter.</sci:help>
						<sci:legalval selected="true">True</sci:legalval>
						<sci:legalval>False</sci:legalval>
					</sci:arg>
					<sci:arg name="MultipleReferenceBehavior" type="StringType" required="true" visibility="visible" multi="false">
						<sci:help>&lt;p&gt;What to do if there are multiple records in the source file (reference data) with 
a matching value for the &lt;i&gt;JoinUsing&lt;/i&gt; property of an incoming streaming record.&lt;/p&gt;
&lt;ul&gt;
&lt;li&gt;&lt;i&gt;JoinFirst&lt;/i&gt;: 
Uses the first one found. 
&lt;li&gt;&lt;i&gt;JoinLast&lt;/i&gt;: Uses the last one found. 
&lt;li&gt;&lt;i&gt;JoinAll&lt;/i&gt;: 
Appends all values for each property together in an array. 
&lt;li&gt;&lt;i&gt;JoinTogether&lt;/i&gt;: 
Joins each of the matching records in the source file with the streaming record individually and independently, 
which results in multiple records output for one input record.
&lt;/ul&gt;</sci:help>
						<sci:legalval>JoinFirst</sci:legalval>
						<sci:legalval>JoinLast</sci:legalval>
						<sci:legalval>JoinAll</sci:legalval>
						<sci:legalval selected="true">JoinTogether</sci:legalval>
					</sci:arg>
					<sci:arg name="JoinAllNullString" type="StringType" required="false" visibility="visible" multi="false">
						<sci:help>&lt;p&gt;This string is used during append to pad out empty values when MultipleReferenceBehavior is set to  &quot;JoinAll&quot;. This keeps the generated arrays of values in sync for multiple references.&lt;/p&gt;
&lt;p&gt;The value &quot;None&quot; causes no padding to occur.&lt;/p&gt;
&lt;p&gt;
&lt;b&gt;Note&lt;/b&gt;: Missing values for a property in a delimited text file are represented as empty strings rather than null values.  These empty strings will act as placeholders in arrays but will not be replaced by the JoinAllNullString.&lt;/p&gt;</sci:help>
						<sci:enabledscript>SetDisabledDetails(&apos;To enable, set MultipleReferenceBehavior to JoinAll&apos;);
Parameter(&apos;MultipleReferenceBehavior&apos;) eq &apos;JoinAll&apos;</sci:enabledscript>
						<sci:value>None</sci:value>
					</sci:arg>
					<sci:arg name="Additional Options" type="GroupType" required="false" visibility="visible" multi="false">
						<sci:help>Contains less commonly used parameters</sci:help>
						<sci:member>Prefix</sci:member>
						<sci:member>UseIndexFile</sci:member>
						<sci:member>GroupName</sci:member>
					</sci:arg>
					<sci:arg name="Prefix" type="StringType" required="false" visibility="visible" multi="false">
						<sci:help>A prefix to add to each property name as it is joined onto the streaming data (instead of overwriting or appending to the existing value).</sci:help>
					</sci:arg>
					<sci:arg name="UseIndexFile" type="StringType" required="false" visibility="visible" multi="false">
						<sci:help>An index file speeds up subsequent access to the same join source file. The options are:

&lt;ul&gt;
&lt;li&gt;&lt;b&gt;None:&lt;/B&gt; 
Do not create or use an index file&lt;/li&gt;
&lt;li&gt;&lt;b&gt;Next to Source:&lt;/B&gt; Create or 
use an index file that is next to your source file, with &quot;.idx&quot; appended to the filename&lt;/li&gt;
&lt;li&gt;&lt;b&gt;In 
User Directory:&lt;/B&gt; Create an index file that other processes by the same user can access. (This 
is in directory $(UserDir)/JoinIndices.)&lt;/li&gt;
&lt;li&gt;&lt;b&gt;In System Directory:&lt;/B&gt; 
Create an index file that all users can access. (This is in directory $(SciTegicRoot)/JoinIndices.)&lt;/li&gt;
&lt;/UL&gt;</sci:help>
						<sci:legalval>None</sci:legalval>
						<sci:legalval>Next to Source</sci:legalval>
						<sci:legalval selected="true">In User Directory</sci:legalval>
						<sci:legalval>In System Directory</sci:legalval>
					</sci:arg>
					<sci:arg name="GroupName" type="StringType" required="false" visibility="visible" multi="false">
						<sci:help>If WhenJoiningOnto is set to &quot;GroupData&quot;, this is the name of the group node into which the results are placed</sci:help>
						<sci:enabledscript>SetDisabledDetails(&apos;To enable, set WhenJoiningOnto to GroupData&apos;);
Parameter(&apos;WhenJoiningOnto&apos;) eq &apos;GroupData&apos;</sci:enabledscript>
						<sci:value>Data</sci:value>
					</sci:arg>
					<sci:arg name="ComponentAttributes" type="StringType" required="false" visibility="hidden" multi="true">
						<sci:help>Component Attributes</sci:help>
						<sci:legalval selected="true">ComponentTakesInput</sci:legalval>
						<sci:legalval selected="true">ComponentReturnsPass</sci:legalval>
						<sci:legalval selected="true">ComponentReturnsFail</sci:legalval>
						<sci:legalval>ComponentRunsLocal</sci:legalval>
					</sci:arg>
					<sci:arg name="OnDataTypeError" type="StringType" required="true" visibility="hidden" multi="false">
						<sci:legalval selected="true">Halt</sci:legalval>
						<sci:legalval>Fail</sci:legalval>
						<sci:legalval>Pass</sci:legalval>
					</sci:arg>
					<sci:arg name="OnGeneralError" type="StringType" required="true" visibility="hidden" multi="false">
						<sci:legalval selected="true">Halt</sci:legalval>
						<sci:legalval>Fail</sci:legalval>
						<sci:legalval>Pass</sci:legalval>
					</sci:arg>
					<sci:arg name="CustomErrorText" type="StringType" required="false" visibility="nevershow" multi="false"/>
					<sci:arg name="ReplaceNullsInFirstRecord" type="BoolType" required="false" visibility="nevershow" multi="false" uimpl="false">
						<sci:help>Specifies whether to replace nulls in the first merged record when KeepAllNullString is specified.</sci:help>
						<sci:legalval selected="true">True</sci:legalval>
						<sci:legalval>False</sci:legalval>
					</sci:arg>
					<sci:arg name="AcceptNonNumericStringsAsNumbers" type="BoolType" required="false" visibility="nevershow" multi="false">
						<sci:help>Determines whether &lt;b&gt;all&lt;/b&gt; string values for the JoinUsing property -- even 
non-numeric ones such as &apos;abc&apos; or &apos;1.0c&apos; -- will be coerced to numbers when  JoinPropertyType 
is set to IsNumeric.  

If set to True, then a string such as &apos;abc&apos; that does not begin with 
a numeric portion will be coerced to zero, while a string such as &apos;1.0c&apos; that begins with a 
numeric portion will be coerced to the corresponding number (in this case 1.0).  

If set to False, then 
records containing non-numeric strings for the JoinUsing property will be sent out the Fail port.</sci:help>
						<sci:legalval>True</sci:legalval>
						<sci:legalval selected="true">False</sci:legalval>
					</sci:arg>
					<sci:arg name="UncompressZIPFiles" type="BoolType" required="true" visibility="nevershow" multi="false">
						<sci:help>Whether to uncompress ZIP files for speed</sci:help>
						<sci:legalval selected="true">True</sci:legalval>
						<sci:legalval>False</sci:legalval>
					</sci:arg>
					<sci:arg name="Registrant" type="StringType" required="false" visibility="nevershow" multi="false">
						<sci:help>The user who registered this component.</sci:help>
						<sci:value>scitegic/generic</sci:value>
					</sci:arg>
					<sci:arg name="RegistrationDate" type="StringType" required="false" visibility="nevershow" multi="false">
						<sci:help>The date this component was registered.</sci:help>
						<sci:value>Wed Feb 20 13:51:16 2013</sci:value>
					</sci:arg>
					<sci:arg name="ComponentGUID" type="StringType" required="false" visibility="nevershow" multi="false">
						<sci:value>{D24316C3-9D5C-4B5D-ADF3-28F258F11858}</sci:value>
					</sci:arg>
					<sci:arg name="CheckSyntax" type="BoolType" required="true" visibility="nevershow" multi="false">
						<sci:help>Whether to perform a quick syntax check at the beginning of the file when we open it, and if a problem is found, throw an error.</sci:help>
						<sci:legalval selected="true">True</sci:legalval>
						<sci:legalval>False</sci:legalval>
					</sci:arg>
					<sci:arg name="SourceComponent" type="ComponentType" required="false" visibility="nevershow" multi="false">
						<sci:help>Name of the data format of the Source file</sci:help>
						<sci:value>$(SourceFormat)</sci:value>
					</sci:arg>
					<sci:arg name="ComponentDisplayName" type="StringType" required="false" visibility="nevershow" multi="false">
						<sci:value>pre-calculated protein descriptors</sci:value>
					</sci:arg>
					<sci:arg name="ComponentAutoDisplayName" type="ExpressionType" required="false" visibility="nevershow" multi="false">
						<sci:help>Automatically update the component display name when the &quot;JoinUsing&quot; property is changed. This feature is turned off after the user manually changes the display name of the component in Protocol workspace.</sci:help>
						<sci:value>if (strlength(trim(parameter(&apos;JoinUsing&apos;, 2))) &gt; 0) then
	&quot;Join on &quot; . trim(parameter(&apos;JoinUsing&apos;, 2));
else
	&quot;&quot;;
end if;</sci:value>
					</sci:arg>
					<sci:arg name="DerivedFrom" type="StringType" required="false" visibility="nevershow" multi="false">
						<sci:help>The component this component is based upon.</sci:help>
						<sci:value>Join Data from File</sci:value>
					</sci:arg>
					<sci:arg name="ComponentDisabled" type="LongType" required="false" visibility="nevershow" multi="false">
						<sci:value>0</sci:value>
					</sci:arg>
					<sci:arg name="ComponentIcon" type="StringType" required="true" visibility="nevershow" multi="false">
						<sci:value>JOINNODE</sci:value>
					</sci:arg>
					<sci:arg name="ComponentPoint" type="StringType" required="false" visibility="nevershow" multi="false">
						<sci:value>90 -95</sci:value>
					</sci:arg>
					<sci:arg name="ComponentHelp" type="StringType" required="false" visibility="nevershow" multi="true">
						<sci:value>100</sci:value>
						<sci:value>Augments data records with properties from data in a file when specified property values match</sci:value>
						<sci:value>&lt;p&gt;For each incoming data record, a property value or set of values specified by 
&lt;i&gt;JoinUsing&lt;/i&gt; is used to identify matching records from &lt;i&gt;Source&lt;/i&gt;.  Properties 
from these records are added to the incoming data record.  If no match is found, the record is sent out 
the Fail port.&lt;/p&gt;

&lt;p&gt;Records match if the value of the &lt;i&gt;JoinUsing&lt;/i&gt; property 
is the same for the incoming record as in the file.  If multiple &lt;i&gt;JoinUsing&lt;/i&gt; properties 
are specified, the behavior depends on &lt;i&gt;JoinUsingListType&lt;/i&gt;.&lt;/p&gt;

&lt;p&gt;By default 
this component expects the source file to be delimited text with column names.  If the file is of a different 
format, you should change &lt;i&gt;SourceFormat&lt;/i&gt; accordingly.&lt;/p&gt;

&lt;b&gt;Notes:&lt;/b&gt;
&lt;ul&gt;
&lt;li&gt;By 
default only properties are extracted from the matching records.  Use &lt;i&gt;JoinOnto&lt;/i&gt; to 
obtain additional information such as molecular data.&lt;/li&gt;
&lt;/ul&gt;

&lt;b&gt;See Also:&lt;/b&gt;
&lt;ul&gt;
&lt;li&gt;Use 
&lt;a href=&quot;javascript:DoLink(&apos;{BDEEEC41-E62B-4FDE-B0D0-8B9C96CA2497}&apos;)&quot;&gt;Join 
Data from Cache&lt;/a&gt; to join against a data cache created using the &lt;a href=&quot;javascript:DoLink(&apos;{674E3781-33EA-42BB-9099-49CB4C3D08E6}&apos;)&quot;&gt;Cache 
Writer&lt;/a&gt;.&lt;/li&gt;
&lt;/ul&gt;</sci:value>
						<sci:value>Generic</sci:value>
						<sci:value/>
						<sci:value>Generic</sci:value>
						<sci:value>Data records which match at least one record in the source file.</sci:value>
						<sci:value>Generic</sci:value>
						<sci:value>Data records for which no match was found in the source file.</sci:value>
					</sci:arg>
					<sci:arg name="Component Sticky Notes" type="StringType" required="false" visibility="nevershow" multi="false"/>
					<sci:arg name="RegistrationVersion" type="StringType" required="false" visibility="nevershow" multi="false">
						<sci:help>The server version when this component was registered</sci:help>
						<sci:value>9.0.1.18</sci:value>
					</sci:arg>
					<sci:arg name="ComponentLocalID" type="LongType" required="false" visibility="nevershow" multi="false">
						<sci:help>Local Component Identifier</sci:help>
						<sci:value>2</sci:value>
					</sci:arg>
					<sci:arg name="Component Path" type="StringType" required="false" visibility="nevershow" multi="false">
						<sci:help>The original path within the database of this component.</sci:help>
						<sci:value>Components\Data Access and Manipulation\Manipulators\Join Data from File</sci:value>
					</sci:arg>
				</sci:component>
			</sci:data>
			<sci:data object="SciTegic.Protocol.1">
				<sci:component name="Subprotocol" version="2">
					<sci:arg name="Tempfiles" type="StringType" required="false" visibility="visible" multi="false" uimpl="true">
						<sci:help>&lt;p&gt;A comma delimited list of global properties, each of which will automatically hold the name of a file in the job&apos;s temporary folder, whose name is guaranteed to be unique.&lt;p/&gt;For each global name, an additional global is created (with the suffix &lt;i&gt;_Filename&lt;/i&gt;) that hold just the leaf file name of the temporary file.&lt;/p&gt;</sci:help>
					</sci:arg>
					<sci:arg name="DeclareLocal" type="StringType" required="false" visibility="visible" multi="false" uimpl="true">
						<sci:help>&lt;p&gt;Lists a set of properties (without the @) to create on the global property list for this subprotocol. Such properties can only be accessed within the scope of this subprotocol and its descendent subprotocols.&lt;p/&gt;Any global property not declared in this way is created on the top level global property list and is accessible from all protocols, but may collide with another property of the same name.&lt;/p&gt;&lt;p&gt;Scoping global properties to the subprotocol where they are used is highly recommended.&lt;/p&gt;</sci:help>
					</sci:arg>
					<sci:arg name="RunToCompletion" type="StringType" required="false" visibility="visible" multi="false" uimpl="false">
						<sci:help>When &lt;i&gt;RunToCompletion&lt;/i&gt; is set to &quot;True - For Each Data Record&quot;, the subprotocol is re-initialized and executed in its entirety for each individual data record it processes.
&lt;p&gt;
When set to &quot;True - For Each Category&quot;, the data records are divided into categories based on the value of the Categorize Using parameter and then the subprotocol is re-initialized and executed in its entirety for each category of data records. When used in conjunction with &lt;i&gt;Parallel Processing Options&lt;/i&gt;, each category of data records will be sent to the remote server as part of one single batch.</sci:help>
						<sci:member>RunToCompletion Categorize Using</sci:member>
						<sci:legalval selected="true">False</sci:legalval>
						<sci:legalval>True - For Each Data Record</sci:legalval>
						<sci:legalval>True - For Each Category</sci:legalval>
					</sci:arg>
					<sci:arg name="RunToCompletion Categorize Using" type="StringType" required="false" visibility="visible" multi="false" uimpl="false">
						<sci:help>Required when RunToCompletion is set to &lt;i&gt;True - For Each Category&lt;/i&gt;, this parameter specifies the property or properties used to define the categories.</sci:help>
						<sci:validscript>SetInvalidDetails(&apos;This parameter is required when RunToCompletion is set to True - For Each Category&apos;);
Parameter() ne &apos;&apos;;</sci:validscript>
						<sci:enabledscript>SetDisabledDetails(&apos;To Enable, Set RunToCompletion to True - For Each Category&apos;);
Parameter(&apos;RunToCompletion&apos;) eq &apos;True - For Each Category&apos;;</sci:enabledscript>
					</sci:arg>
					<sci:arg name="Parallel Processing Options" type="BoolType" required="false" visibility="visible" multi="false" uimpl="false">
						<sci:help>&lt;p&gt;
When set to True, this set of options allow the subprotocol to execute in parallel on one or more independent Pipeline Pilot servers, running local or remote.  Additional parameters control the number of data records to send in each process batch, the list of Pipeline Pilot servers to use, the number of protocol processes that can be executed on each server, and whether to preserve the order of the processed data records.
&lt;/p&gt;&lt;p&gt;
Use this option judiciously, since it will not increase throughput in all circumstances. In general, it will yield improved performance when the parallelization benefits outweigh the data transfer overhead for the specified batch size.  As a rough guide, performance can be improved when each individual batch requires at least 10 seconds to execute, although this can be affected by the size of each data record.
&lt;/p&gt;&lt;p&gt;
When running the protocol with debugging, the subprotocol will provide debugging messages to detail each of the various steps of execution.  Also, components located within the parallel subprotocol will display their debugging messages as well.
&lt;/p&gt;&lt;p&gt;
For more information on the parallel subprotocol options, see &lt;a href=&quot;javascript:DoLink(&apos;scihelpdocs/user/subprots/subprot_parallel_processing.htm&apos;)&quot;&gt;Parallel Processing Subprotocols&lt;/a&gt;.
&lt;/p&gt;
</sci:help>
						<sci:member>Parallel Processing Options Batch Size</sci:member>
						<sci:member>Parallel Processing Options Server</sci:member>
						<sci:member>Parallel Processing Options Preserve Order</sci:member>
						<sci:legalval>True</sci:legalval>
						<sci:legalval selected="true">False</sci:legalval>
					</sci:arg>
					<sci:arg name="Parallel Processing Options Batch Size" type="LongType" required="true" visibility="visible" multi="false" uimpl="false">
						<sci:help>&lt;p&gt;The number of records to send to the remote server(s) for each subprotocol execution.  In general, performance is optimized when the amount of time required to process each batch is at least 10 seconds (note that this can vary depending on the characteristics of the remote server&apos;s hardware).  Use a batch size of -1 to pass all data in a single batch.&lt;/p&gt;
&lt;p&gt;When &lt;i&gt;RunToCompletion&lt;/i&gt; is set to &quot;True - for each category&quot;, the batch sizes will be determined by the number of records in each individual category.  Therefore, the &lt;i&gt;Batch Size&lt;/i&gt; parameter is not applicable.</sci:help>
						<sci:enabledscript>#parallel := Parameter(&apos;Parallel Processing Options&apos;);
#rtcForEachCategory := (Parameter(&apos;RunToCompletion&apos;) eq &apos;True - For Each Category&apos;);
if (not #parallel) then
	SetDisabledDetails(&quot;This parameter is only applicable if &apos;Parallel Processing Options&apos; is &apos;True&apos;&quot;);
elsif (#rtcForEachCategory) then
	SetDisabledDetails(&quot;This parameter is not applicable when &apos;RunToCompletion&apos; is set to &apos;True - For Each Category&apos;&quot;);
end if;
#parallel and not #rtcForEachCategory;</sci:enabledscript>
					</sci:arg>
					<sci:arg name="Parallel Processing Options Server" type="StringType" required="false" visibility="visible" multi="true" expanded="true" legalvalsenforced="false" uimpl="false">
						<sci:help>&lt;p&gt;
Comma separated list of Pipeline Pilot servers on which to execute the parallel subprotocol.  The server names should be in the same format as the Pipeline Pilot Client&apos;s change server dialog (server-name:port-number).
&lt;/p&gt;&lt;p&gt;
Specifying &lt;b&gt;localhost&lt;/b&gt; as a server will cause the subprotocol to use its own Pipeline Pilot server.  This can be helpful on multi-CPU/multi-core systems (where the subprotocol jobs are spawned on the same machine) and Pipeline Pilot Linux clusters (where &apos;localhost&apos; requests spawning the subprotocol jobs on the same cluster).
&lt;/p&gt;</sci:help>
						<sci:member>Parallel Processing Options Server Processes</sci:member>
						<sci:member>Parallel Processing Options Server Run On Grid</sci:member>
						<sci:validscript>SetInvalidDetails(&apos;This parameter is required.&apos;);
Parameter() ne &apos;&apos;;</sci:validscript>
						<sci:enabledscript>SetDisabledDetails(&quot;This parameter is only applicable if &apos;Parallel Processing Options&apos; is &apos;True&apos;&quot;);
Parameter(&apos;Parallel Processing Options&apos;);</sci:enabledscript>
					</sci:arg>
					<sci:arg name="Parallel Processing Options Server Processes" type="StringType" required="false" visibility="visible" multi="false" uimpl="false">
						<sci:help>Comma separated list of maximum number of batches that can be simultaneously executed on each remote server.  The number of entries in this parameter must equal the number of servers. If &apos;*&apos; is specified as the number of processes, then that server will only launch as many batches as the administrator of the remote server has permitted.</sci:help>
						<sci:validscript>/* Server Processes must have the same number of comma separated entries as the Server parameter and must have a value*/
#processes := parameter();
expand(&apos;,&apos;, #processes);
#servers := parameter(&apos;Parallel Processing Options Server&apos;);
expand(&apos;,&apos;, #servers);

if (numvalues(#processes) == 0) then
	SetInvalidDetails(&apos;This parameter is required.&apos;);
else
	SetInvalidDetails(&apos;The number of server processes (&apos; . numvalues(#processes) . &apos;) must equal the number of servers (&apos; . numvalues(#servers) . &apos;).&apos;);
end if;
numvalues(#processes) &gt; 0 and numvalues(#processes) == numvalues(#servers);</sci:validscript>
						<sci:enabledscript>SetDisabledDetails(&quot;This parameter is only applicable if &apos;Parallel Processing Options&apos; is &apos;True&apos;&quot;);
Parameter(&apos;Parallel Processing Options&apos;);</sci:enabledscript>
					</sci:arg>
					<sci:arg name="Parallel Processing Options Server Run On Grid" type="BoolType" required="false" visibility="visible" multi="false" uimpl="false">
						<sci:help>Run subprotocol on grid engine if available.</sci:help>
						<sci:member>Parallel Processing Options Server Run On Grid Queue Name</sci:member>
						<sci:member>Parallel Processing Options Server Run On Grid Grid Options</sci:member>
						<sci:enabledscript>parameter(&apos;Parallel Processing Options&apos;);</sci:enabledscript>
						<sci:legalval selected="true">True</sci:legalval>
						<sci:legalval>False</sci:legalval>
					</sci:arg>
					<sci:arg name="Parallel Processing Options Server Run On Grid Queue Name" type="StringType" required="false" visibility="visible" multi="false" legalvalsenforced="false" uimpl="false">
						<sci:help>Select the queue name on the grid to submit jobs to. Leave blank to use default queue name.</sci:help>
						<sci:enabledscript>parameter(&apos;Parallel Processing Options Server Run On Grid&apos;);</sci:enabledscript>
					</sci:arg>
					<sci:arg name="Parallel Processing Options Server Run On Grid Grid Options" type="StringType" required="false" visibility="visible" multi="false" uimpl="false">
						<sci:help>Use this to specify grid engine specific command line parameters to the job submission command. Leave blank to use defaults.</sci:help>
						<sci:enabledscript>parameter(&apos;Parallel Processing Options Server Run On Grid&apos;);</sci:enabledscript>
					</sci:arg>
					<sci:arg name="Parallel Processing Options Preserve Order" type="BoolType" required="false" visibility="visible" multi="false" uimpl="false">
						<sci:help>Whether to preserve the order of the data as it enters and leaves the remote subprotocol.</sci:help>
						<sci:enabledscript>SetDisabledDetails(&quot;This parameter is only applicable if &apos;Parallel Processing Options&apos; is &apos;True&apos;&quot;);
Parameter(&apos;Parallel Processing Options&apos;);</sci:enabledscript>
						<sci:legalval selected="true">True</sci:legalval>
						<sci:legalval>False</sci:legalval>
					</sci:arg>
					<sci:arg name="ComponentAttributes" type="StringType" required="false" visibility="hidden" multi="true">
						<sci:help>Component Attributes</sci:help>
						<sci:legalval selected="true">ComponentTakesInput</sci:legalval>
						<sci:legalval selected="true">ComponentReturnsPass</sci:legalval>
						<sci:legalval selected="true">ComponentReturnsFail</sci:legalval>
						<sci:legalval>ComponentRunsLocal</sci:legalval>
					</sci:arg>
					<sci:arg name="OnDataTypeError" type="StringType" required="true" visibility="hidden" multi="false">
						<sci:legalval selected="true">Halt</sci:legalval>
						<sci:legalval>Fail</sci:legalval>
						<sci:legalval>Pass</sci:legalval>
					</sci:arg>
					<sci:arg name="OnGeneralError" type="StringType" required="true" visibility="hidden" multi="false">
						<sci:legalval selected="true">Halt</sci:legalval>
						<sci:legalval>Fail</sci:legalval>
						<sci:legalval>Pass</sci:legalval>
					</sci:arg>
					<sci:arg name="CustomErrorText" type="StringType" required="false" visibility="nevershow" multi="false"/>
					<sci:arg name="ComponentDisplayName" type="StringType" required="false" visibility="nevershow" multi="false">
						<sci:value>Compound Descriptors</sci:value>
					</sci:arg>
					<sci:arg name="ProtocolAutoLayout" type="BoolType" required="false" visibility="nevershow" multi="false">
						<sci:help>Protocol AutoLayout</sci:help>
						<sci:value>1</sci:value>
					</sci:arg>
					<sci:arg name="ComponentDisabled" type="LongType" required="false" visibility="nevershow" multi="false">
						<sci:value>0</sci:value>
					</sci:arg>
					<sci:arg name="ComponentIcon" type="StringType" required="true" visibility="nevershow" multi="false">
						<sci:value>SUBPROTOCOLNODE</sci:value>
					</sci:arg>
					<sci:arg name="ComponentRevision" type="LongType" required="true" visibility="nevershow" multi="false">
						<sci:help>Component Revision</sci:help>
						<sci:value>790</sci:value>
					</sci:arg>
					<sci:arg name="ComponentGUID" type="StringType" required="false" visibility="nevershow" multi="false">
						<sci:value>{17001C74-63CE-4B4B-B37C-F0EAA19CE4AA}</sci:value>
					</sci:arg>
					<sci:arg name="ComponentPoint" type="StringType" required="false" visibility="nevershow" multi="false">
						<sci:value>378 -95</sci:value>
					</sci:arg>
					<sci:arg name="ByReference" type="BoolType" required="false" visibility="nevershow" multi="false">
						<sci:help>By Ref</sci:help>
						<sci:value>0</sci:value>
					</sci:arg>
					<sci:arg name="ComponentHelp" type="StringType" required="false" visibility="nevershow" multi="true">
						<sci:value>100</sci:value>
						<sci:value>Builds subprotocols in Pipeline Pilot.</sci:value>
						<sci:value>&lt;p&gt;
Use a subprotocol to collapse one or more components into a single item. Open a subprotocol to view or edit its contents. 
&lt;/p&gt;&lt;p&gt;
To define input and output ports, display icon, and parameter settings, right-click and select Edit. You can save subprotocols and reuse them. For more information, see the User Guide help for &lt;a href=&quot;javascript:DoLink(&apos;scihelpdocs/user/subprots/subprot_overview.htm&apos;)&quot;&gt;Subprotocols Overview&lt;/a&gt;.
&lt;/p&gt;&lt;p&gt;
For more information on the parallel subprotocol options, see &lt;a href=&quot;javascript:DoLink(&apos;scihelpdocs/user/subprots/subprot_parallel_processing.htm&apos;)&quot;&gt;Parallel Processing Subprotocols&lt;/a&gt;.
&lt;/p&gt;&lt;p&gt;
Tip: Any component can be made into a shortcut, so that the latest version is always used. For more information, see &lt;a href=&quot;javascript:DoLink(&apos;scihelpdocs/user/subprots/shortcuts.htm&apos;)&quot;&gt;Creating Shortcuts&lt;/a&gt;.
&lt;/p&gt;</sci:value>
						<sci:value>Generic</sci:value>
						<sci:value/>
						<sci:value>Generic</sci:value>
						<sci:value>Records passing out of any unconnected pass ports of components inside the subprotocol</sci:value>
						<sci:value>Generic</sci:value>
						<sci:value>Records passing out of any unconnected fail ports of components inside the subprotocol</sci:value>
					</sci:arg>
					<sci:arg name="RegistrationVersion" type="StringType" required="false" visibility="nevershow" multi="false">
						<sci:help>The server version when this component was registered</sci:help>
						<sci:value>7.9.0.30</sci:value>
					</sci:arg>
					<sci:arg name="Component Sticky Notes" type="StringType" required="false" visibility="nevershow" multi="false"/>
					<sci:arg name="Protocol Sticky Notes" type="StringType" required="false" visibility="nevershow" multi="false">
						<sci:help>Protocol Sticky Notes</sci:help>
					</sci:arg>
					<sci:arg name="ProtocolScale2" type="LongType" required="false" visibility="nevershow" multi="false">
						<sci:help>Protocol Scale</sci:help>
						<sci:value>100</sci:value>
					</sci:arg>
					<sci:arg name="Protocol Options" type="StringType" required="false" visibility="nevershow" multi="false">
						<sci:help>Protocol Options</sci:help>
						<sci:legalval>Owner Access Only</sci:legalval>
					</sci:arg>
					<sci:arg name="Registrant" type="StringType" required="false" visibility="nevershow" multi="false">
						<sci:help>The user who registered this component.</sci:help>
						<sci:value>scitegic/coreutils</sci:value>
					</sci:arg>
					<sci:arg name="RegistrationDate" type="StringType" required="false" visibility="nevershow" multi="false">
						<sci:help>The date this component was registered.</sci:help>
						<sci:value>Tue Jan 26 10:02:05 2010</sci:value>
					</sci:arg>
					<sci:arg name="ComponentLocalID" type="LongType" required="false" visibility="nevershow" multi="false">
						<sci:help>Local Component Identifier</sci:help>
						<sci:value>3</sci:value>
					</sci:arg>
					<sci:arg name="Component Path" type="StringType" required="false" visibility="nevershow" multi="false">
						<sci:help>The original path within the database of this component.</sci:help>
						<sci:value>Components\Data Access and Manipulation\Utilities\Subprotocol Utilities\Subprotocol</sci:value>
					</sci:arg>
				</sci:component>
				<sci:protocol>
					<sci:data object="SciTegic.CalculateMW.1">
						<sci:component name="Molecular Weight" version="2">
							<sci:arg name="Output" type="StringType" required="true" visibility="visible" multi="true">
								<sci:help>The following properties are available for calculation:
&lt;ul&gt;
&lt;li&gt;&lt;b&gt;Molecular_Weight&lt;/b&gt;:  The sum of the atomic masses with the isotope average used for each atomic mass.&lt;/li&gt;
&lt;li&gt;&lt;b&gt;Molecular_Mass&lt;/b&gt;:  The sum of the atomic masses with the most common isotope is used for each atomic mass.&lt;/li&gt;
&lt;/ul&gt;

&lt;i&gt;Output&lt;/i&gt; properties can be calculated &quot;on demand&quot; by simply using their names within a PilotScript expression or as the parameter value to many parameters that require a property name.</sci:help>
								<sci:legalval type="DoubleType" selected="true">Molecular_Weight</sci:legalval>
								<sci:legalval type="DoubleType">Molecular_Mass</sci:legalval>
							</sci:arg>
							<sci:arg name="ComponentAttributes" type="StringType" required="false" visibility="hidden" multi="true">
								<sci:help>Component Attributes</sci:help>
								<sci:legalval selected="true">ComponentTakesInput</sci:legalval>
								<sci:legalval selected="true">ComponentReturnsPass</sci:legalval>
								<sci:legalval>ComponentReturnsFail</sci:legalval>
								<sci:legalval>ComponentRunsLocal</sci:legalval>
							</sci:arg>
							<sci:arg name="OnDataTypeError" type="StringType" required="true" visibility="hidden" multi="false">
								<sci:legalval selected="true">Halt</sci:legalval>
								<sci:legalval>Fail</sci:legalval>
								<sci:legalval>Pass</sci:legalval>
							</sci:arg>
							<sci:arg name="OnGeneralError" type="StringType" required="true" visibility="hidden" multi="false">
								<sci:legalval selected="true">Halt</sci:legalval>
								<sci:legalval>Fail</sci:legalval>
								<sci:legalval>Pass</sci:legalval>
							</sci:arg>
							<sci:arg name="CustomErrorText" type="StringType" required="false" visibility="nevershow" multi="false"/>
							<sci:arg name="Registrant" type="StringType" required="false" visibility="nevershow" multi="false">
								<sci:help>The user who registered this component.</sci:help>
								<sci:value>scitegic/chemistry</sci:value>
							</sci:arg>
							<sci:arg name="RegistrationDate" type="StringType" required="false" visibility="nevershow" multi="false">
								<sci:help>The date this component was registered.</sci:help>
								<sci:value>Tue Oct 31 08:18:26 2006</sci:value>
							</sci:arg>
							<sci:arg name="ComponentDisplayName" type="StringType" required="false" visibility="nevershow" multi="false">
								<sci:value>Molecular Weight</sci:value>
							</sci:arg>
							<sci:arg name="DerivedFrom" type="StringType" required="false" visibility="nevershow" multi="false">
								<sci:help>The component this component is based upon.</sci:help>
								<sci:value>Molecular Weight</sci:value>
							</sci:arg>
							<sci:arg name="ComponentIcon" type="StringType" required="true" visibility="nevershow" multi="false">
								<sci:value>CalculatorNode</sci:value>
							</sci:arg>
							<sci:arg name="ComponentGUID" type="StringType" required="false" visibility="nevershow" multi="false">
								<sci:value>{4706C7A2-77DA-4BBF-AEFA-E0D6F4269688}</sci:value>
							</sci:arg>
							<sci:arg name="ComponentPoint" type="StringType" required="false" visibility="nevershow" multi="false">
								<sci:value>90 -95</sci:value>
							</sci:arg>
							<sci:arg name="ComponentDisabled" type="LongType" required="false" visibility="nevershow" multi="false">
								<sci:value>0</sci:value>
							</sci:arg>
							<sci:arg name="ComponentHelp" type="StringType" required="false" visibility="nevershow" multi="true">
								<sci:value>100</sci:value>
								<sci:value>Calculates the molecular weight and/or molecular mass</sci:value>
								<sci:value>The following &lt;i&gt;Output&lt;/i&gt; properties are available for calculation:

&lt;ul&gt;
&lt;li&gt;&lt;b&gt;Molecular_Weight&lt;/b&gt;:  The sum of the atomic masses with the isotope average used for each atomic mass.&lt;/li&gt;
&lt;li&gt;&lt;b&gt;Molecular_Mass&lt;/b&gt;:  The sum of the atomic masses with the most common isotope is used for each atomic mass.&lt;/li&gt;
&lt;/ul&gt;


</sci:value>
								<sci:value>Molecule</sci:value>
								<sci:value/>
								<sci:value>Molecule</sci:value>
								<sci:value>Records augmented with the calculated properties</sci:value>
								<sci:value>None</sci:value>
								<sci:value/>
							</sci:arg>
							<sci:arg name="Component Sticky Notes" type="StringType" required="false" visibility="nevershow" multi="false"/>
							<sci:arg name="ComponentLocalID" type="LongType" required="false" visibility="nevershow" multi="false">
								<sci:help>Local Component Identifier</sci:help>
								<sci:value>0</sci:value>
							</sci:arg>
							<sci:arg name="Component Path" type="StringType" required="false" visibility="nevershow" multi="false">
								<sci:help>The original path within the database of this component.</sci:help>
								<sci:value>Components\Chemistry\Property Calculators\Structural\Molecular Weight</sci:value>
							</sci:arg>
						</sci:component>
						<sci:proplist>
							<sci:propval name="RegistrationVersion">6.0.1.7</sci:propval>
							<sci:propval name="Molecular_Weight|Category">Molecular Properties</sci:propval>
							<sci:propval name="Molecular_Mass|Category">Molecular Properties</sci:propval>
						</sci:proplist>
					</sci:data>
					<sci:data object="SciTegic.CalculateALogP.1">
						<sci:component name="ALogP" version="2">
							<sci:arg name="Output" type="StringType" required="false" visibility="visible" multi="true">
								<sci:help>ALogP molecule-level properties to calculate. Available properties are:
&lt;ul&gt;
&lt;li&gt;&lt;b&gt;ALogP&lt;/b&gt;: The Ghose and Crippen octanol-water partition coefficient.&lt;/li&gt;
&lt;li&gt;&lt;b&gt;ALogP_MR&lt;/b&gt;:  The Ghose and Crippen estimate of molar refractivity.&lt;/li&gt;
&lt;li&gt;&lt;b&gt;ALogP_Count&lt;/b&gt;:  An array of 120 numbers that correspond to the 120 Ghose and Crippen atom types. The content of each array element is the number of times that particular atom type was seen in the molecule&lt;/li&gt;
&lt;/ul&gt;
&lt;i&gt;Output&lt;/i&gt; properties can be calculated &quot;on demand&quot; by simply using their names within a PilotScript expression or as the parameter value to many parameters that require a property name.</sci:help>
								<sci:legalval type="DoubleType" selected="true">ALogP</sci:legalval>
								<sci:legalval type="DoubleType">ALogP_MR</sci:legalval>
								<sci:legalval type="LongType">ALogP_Count</sci:legalval>
							</sci:arg>
							<sci:arg name="Atom Properties Output" type="StringType" required="false" visibility="visible" multi="true">
								<sci:help>These properties are defined for each atom and are stored in the atom property list. &lt;i&gt;Atom Properties Output&lt;/i&gt; specifies which atom-level properties to calculate: 
&lt;ul&gt;
&lt;li&gt;&lt;b&gt;ALogP_AtomClass&lt;/b&gt;: Integer with the Ghose and Crippen atom type assigned to the atom, a number from 1 to 120.&lt;/li&gt;
&lt;li&gt;&lt;b&gt;ALogP_AtomClassName&lt;/b&gt;: String describing the Ghose and Crippen atom type assigned to the atom (example: &quot;C in CH2R2&quot;).&lt;/li&gt;
&lt;li&gt;&lt;b&gt;ALogP_AtomScore&lt;/b&gt;: atomic contribution to the total value of ALogP.&lt;/li&gt;
&lt;li&gt;&lt;b&gt;ALogP_AtomMRScore&lt;/b&gt;: atomic contribution to the total value of AMR.&lt;/li&gt;
&lt;/ul&gt;
&lt;p&gt;
The &lt;i&gt;Atom Properties&lt;/i&gt; component is available for manipulation of atom properties downstream.</sci:help>
								<sci:legalval>ALogP_AtomClass</sci:legalval>
								<sci:legalval>ALogP_AtomClassName</sci:legalval>
								<sci:legalval>ALogP_AtomScore</sci:legalval>
								<sci:legalval>ALogP_AtomMRScore</sci:legalval>
							</sci:arg>
							<sci:arg name="ComponentAttributes" type="StringType" required="false" visibility="hidden" multi="true">
								<sci:help>Component Attributes</sci:help>
								<sci:legalval selected="true">ComponentTakesInput</sci:legalval>
								<sci:legalval selected="true">ComponentReturnsPass</sci:legalval>
								<sci:legalval>ComponentReturnsFail</sci:legalval>
								<sci:legalval>ComponentRunsLocal</sci:legalval>
							</sci:arg>
							<sci:arg name="OnDataTypeError" type="StringType" required="true" visibility="hidden" multi="false">
								<sci:legalval selected="true">Halt</sci:legalval>
								<sci:legalval>Fail</sci:legalval>
								<sci:legalval>Pass</sci:legalval>
							</sci:arg>
							<sci:arg name="OnGeneralError" type="StringType" required="true" visibility="hidden" multi="false">
								<sci:legalval selected="true">Halt</sci:legalval>
								<sci:legalval>Fail</sci:legalval>
								<sci:legalval>Pass</sci:legalval>
							</sci:arg>
							<sci:arg name="CustomErrorText" type="StringType" required="false" visibility="nevershow" multi="false"/>
							<sci:arg name="AtomPropertiesAsPropertiesOnAtoms" type="BoolType" required="false" visibility="nevershow" multi="false">
								<sci:legalval selected="true">True</sci:legalval>
								<sci:legalval>False</sci:legalval>
							</sci:arg>
							<sci:arg name="Registrant" type="StringType" required="false" visibility="nevershow" multi="false">
								<sci:help>The user who registered this component.</sci:help>
								<sci:value>scitegic/chemistry</sci:value>
							</sci:arg>
							<sci:arg name="RegistrationDate" type="StringType" required="false" visibility="nevershow" multi="false">
								<sci:help>The date this component was registered.</sci:help>
								<sci:value>Fri Feb 04 14:18:01 2011</sci:value>
							</sci:arg>
							<sci:arg name="ComponentGUID" type="StringType" required="false" visibility="nevershow" multi="false">
								<sci:value>{F211E9F5-7052-4E5B-9D8D-E234D6EEE41C}</sci:value>
							</sci:arg>
							<sci:arg name="Version" type="StringType" required="true" visibility="nevershow" multi="false">
								<sci:help>Parameter Help</sci:help>
								<sci:legalval>1989</sci:legalval>
								<sci:legalval>1989B</sci:legalval>
								<sci:legalval selected="true">1998</sci:legalval>
							</sci:arg>
							<sci:arg name="AddNames" type="BoolType" required="true" visibility="nevershow" multi="false">
								<sci:help>Parameter Help</sci:help>
								<sci:legalval>True</sci:legalval>
								<sci:legalval selected="true">False</sci:legalval>
							</sci:arg>
							<sci:arg name="IonizeAminoAcids" type="BoolType" required="true" visibility="nevershow" multi="false">
								<sci:help>Whether to identify and ionize molecules with both carboxylic acid and amine groups</sci:help>
								<sci:legalval selected="true">True</sci:legalval>
								<sci:legalval>False</sci:legalval>
							</sci:arg>
							<sci:arg name="ComponentDisplayName" type="StringType" required="false" visibility="nevershow" multi="false">
								<sci:value>ALogP</sci:value>
							</sci:arg>
							<sci:arg name="DerivedFrom" type="StringType" required="false" visibility="nevershow" multi="false">
								<sci:help>The component this component is based upon.</sci:help>
								<sci:value>ALogP</sci:value>
							</sci:arg>
							<sci:arg name="ComponentDisabled" type="LongType" required="false" visibility="nevershow" multi="false">
								<sci:value>0</sci:value>
							</sci:arg>
							<sci:arg name="ComponentIcon" type="StringType" required="true" visibility="nevershow" multi="false">
								<sci:value>CALCULATORNODE</sci:value>
							</sci:arg>
							<sci:arg name="ComponentPoint" type="StringType" required="false" visibility="nevershow" multi="false">
								<sci:value>378 -95</sci:value>
							</sci:arg>
							<sci:arg name="ComponentHelp" type="StringType" required="false" visibility="nevershow" multi="true">
								<sci:value>100</sci:value>
								<sci:value>Calculates LogP and Molar Refractivity by the Ghose and Crippen method</sci:value>
								<sci:value>&lt;p&gt;
Uses the atom-based method published by Ghose and Crippen to calculate the octanol-water partition coefficient (LogP), and the molar refractivity (MR) for the incoming molecules. LogP provides a measure of the hydrophobicity of the molecule, while MR contains information about molecular volume and polarizability.
&lt;/p&gt;
&lt;i&gt;Output&lt;/i&gt; specifies which molecule-level properties to calculate and output for each data record:
&lt;ul&gt;
&lt;li&gt;&lt;b&gt;ALogP&lt;/b&gt;: The Ghose and Crippen octanol-water partition coefficient.&lt;/li&gt;
&lt;li&gt;&lt;b&gt;ALogP_MR&lt;/b&gt;:  The Ghose and Crippen estimate of molar refractivity.&lt;/li&gt;
&lt;li&gt;&lt;b&gt;ALogP_Count&lt;/b&gt;:  An array of 120 numbers that correspond to the 120 Ghose and Crippen atom types. The content of each array element is the number of times that particular atom type was seen in the molecule&lt;/li&gt;
&lt;/ul&gt;
&lt;p&gt;
&lt;b&gt;Notes:&lt;/b&gt; 
&lt;ul&gt;
&lt;li&gt;Atom-level properties are also available. These properties are defined for each atom and are stored in the atom property list. &lt;i&gt;Atom Properties Output&lt;/i&gt; specifies which atom-level properties to calculate.&lt;/li&gt;
&lt;li&gt;For more information on the ALogP method see Ghose, A.K., Viswanadhan V.N., and Wendoloski, J.J., Prediction of Hydrophobic (Lipophilic) Properties of Small Organic Molecules Using Fragment Methods: An Analysis of AlogP and CLogP Methods. J. Phys. Chem. A, 1998, 102, 3762-3772.&lt;/li&gt;
&lt;/ul&gt;
&lt;p&gt;
&lt;b&gt;See Also:&lt;/b&gt;
&lt;li&gt;To manipulate atomic properties see &lt;a href=&quot;javascript:DoLink(&apos;{B380D0B9-62F9-4b2a-83AE-EEB9465E3F67}&apos;)&quot;&gt;Atom Properties&lt;/a&gt;.&lt;/li&gt;
&lt;li&gt;To calculate LogD, the octanol-water partition coefficient calculated taking into account the ionization states of the molecule, see &lt;a href=&quot;javascript:DoLink(&apos;{DDDB7E61-D653-45e8-9564-39FB67159FD4}&apos;)&quot;&gt;logD&lt;/a&gt;.&lt;/li&gt;
&lt;/ul&gt;</sci:value>
								<sci:value>Molecule</sci:value>
								<sci:value/>
								<sci:value>Molecule</sci:value>
								<sci:value>Records augmented with the selected property or properties.</sci:value>
								<sci:value>None</sci:value>
								<sci:value/>
							</sci:arg>
							<sci:arg name="RegistrationVersion" type="StringType" required="false" visibility="nevershow" multi="false">
								<sci:help>The server version when this component was registered</sci:help>
								<sci:value>6.0.0.44</sci:value>
							</sci:arg>
							<sci:arg name="Component Sticky Notes" type="StringType" required="false" visibility="nevershow" multi="false"/>
							<sci:arg name="ComponentLocalID" type="LongType" required="false" visibility="nevershow" multi="false">
								<sci:help>Local Component Identifier</sci:help>
								<sci:value>1</sci:value>
							</sci:arg>
							<sci:arg name="Component Path" type="StringType" required="false" visibility="nevershow" multi="false">
								<sci:help>The original path within the database of this component.</sci:help>
								<sci:value>Components\Chemistry\Property Calculators\Physicochemical\ALogP</sci:value>
							</sci:arg>
						</sci:component>
						<sci:proplist>
							<sci:propval name="ALogP|Category">AlogP</sci:propval>
							<sci:propval name="ALogP_MR|Category">AlogP</sci:propval>
							<sci:propval name="ALogP_Count|Category">AlogP</sci:propval>
						</sci:proplist>
					</sci:data>
					<sci:data object="SciTegic.CalculateECFP.2">
						<sci:component name="Molecular Fingerprints" version="2">
							<sci:arg name="Type" type="StringType" required="true" visibility="visible" multi="false">
								<sci:help>The type of fingerprint to generate:
&lt;ul&gt;
&lt;li&gt;&lt;b&gt;ExtendedConnectivity&lt;/b&gt;: Generates higher-order features.&lt;/li&gt;
&lt;li&gt;&lt;b&gt;Path&lt;/b&gt;: Generates higher-order features.&lt;/li&gt;
&lt;li&gt;&lt;b&gt;AtomEnvironment&lt;/b&gt;: Generates higher-order features using a method developed by Bender &lt;i&gt;et al&lt;/i&gt;.  This generates a String Fingerprint.&lt;/li&gt;
&lt;li&gt;&lt;b&gt;HashedAtomEnvironment&lt;/b&gt;: Uses a hash code to create an Integer Fingerprint representation of the &lt;b&gt;AtomEnvironment&lt;/b&gt; fingerprints for ease of use (e.g. learned models, etc.).&lt;/li&gt;
&lt;li&gt;&lt;b&gt;UserKeys&lt;/b&gt;:  Fingerprints derived from user-defined substructures. These substructure queries are stored in MOL or SD query format in &quot;data\Queries\UserQueries&quot;&lt;/li&gt;
&lt;/ul&gt;

&lt;p&gt;&lt;b&gt;Notes:&lt;/b&gt;&lt;/p&gt;
&lt;ul&gt;
&lt;li&gt;For more information on Extended-Connectivity fingerprints, see Rogers, D. and Hahn, M, Extended-Connectivity Fingerprints. J. Chem. Inf. Model. 2010, 50(5), 742-754&lt;/li&gt;
&lt;li&gt;For more information on AtomEnvironment fingerprints, see Bender, A., Mussa, H.Y., and Glen, R.C., Molecular Similarity Searching Using Atom Environments, Information-Based Feature Selection, and a Naive Bayesian Classifier. J. Chem. Inf. Comput. Sci. 2004, 44, 170-178&lt;/li&gt;
&lt;li&gt;The &lt;b&gt;MDLPublicKeys&lt;/b&gt; fingerprint previously found here is a native Pipeline Pilot implementation of the MDL fingerprint which does not always match the results obtained from legacy-MDL products such as the Direct Cartridge.  This fingerprint has been deprecated in favor of an implementation using MDL libraries which is available in the &lt;a href=&quot;javascript:DoLink(&apos;{6352F5A7-9C1C-4934-930E-F96B1E785E92}&apos;)&quot;&gt;MDL Key Fingerprints&lt;/a&gt; component as the &lt;b&gt;MDL2DKeys166&lt;/b&gt; descriptor.  &lt;b&gt;MDLPublicKeys&lt;/b&gt; is now available only as a calculable property (i.e. pilotscript: calculate(&quot;MDLPublicKeys&quot;);)&lt;/li&gt;
&lt;/ul&gt;</sci:help>
								<sci:legalval selected="true">ExtendedConnectivity</sci:legalval>
								<sci:legalval>Path</sci:legalval>
								<sci:legalval>AtomEnvironment</sci:legalval>
								<sci:legalval>HashedAtomEnvironment</sci:legalval>
								<sci:legalval>UserKeys</sci:legalval>
							</sci:arg>
							<sci:arg name="AtomAbstraction" type="StringType" required="true" visibility="visible" multi="false">
								<sci:help>Method used to assign initial category for atom classes.
&lt;ul&gt;
&lt;li&gt;&lt;b&gt;AtomType&lt;/b&gt;: (First letter: &quot;E&quot;) Uses atom type, charge and hybridization.&lt;/li&gt;

&lt;li&gt;&lt;b&gt;ALogPCode&lt;/b&gt;: (First letter: &quot;L&quot;) Uses ALogP category of atoms.&lt;/li&gt;

&lt;li&gt;&lt;b&gt;FunctionalClass&lt;/b&gt;: (First letter: &quot;F&quot;) Uses the following groups:
&lt;ul&gt;
&lt;li&gt;H-bond acceptor&lt;/li&gt;
&lt;li&gt;H-bond donor&lt;/li&gt;
&lt;li&gt;Positive ionizable&lt;/li&gt;
&lt;li&gt;Negative ionizable&lt;/li&gt; 
&lt;li&gt;Halogen&lt;/li&gt;
&lt;li&gt;Aromatic&lt;/li&gt;
&lt;li&gt;None of the above&lt;/li&gt;
&lt;/ul&gt;
&lt;/li&gt;
&lt;li&gt;&lt;b&gt;Sybyl&lt;/b&gt;: (First letter: &quot;S&quot;) Uses the Sybyl atom types used in the Tripos Mol2 File Format.&lt;/li&gt;
&lt;li&gt;&lt;b&gt;UserAtomTypes&lt;/b&gt;: (First letter: &quot;U&quot;) Assumes that the property &lt;b&gt;UserAtomTypes&lt;/b&gt; is defined on the molecule, and contains an array of integers, one for each atom in the molecule.  The i&apos;th value in the array is the user atom type for the i&apos;th atom in the molecule.&lt;/li&gt;
&lt;li&gt;&lt;b&gt;Reaction&lt;/b&gt;: (First letter: &quot;R&quot;) Uses type, charge, hybridization, reactant or product, and &quot;reaction site&quot; information. Atoms are in the reaction site if they are changed by the reaction or attached to bonds that change. This information is perceived from the the reaction&apos;s atom-atom mappings. Only reaction site atoms are selected to be bit centers but atoms outside the site can be included for higher-distance bits. Can only be used for reaction inputs.&lt;/li&gt;
&lt;li&gt;&lt;b&gt;ReactionSiteOnly&lt;/b&gt;:  (First letter: &quot;Q&quot;) Similar to &lt;b&gt;Reaction&lt;/b&gt; (see above). Only reaction site atoms are selected to be bit centers and atoms outside the reaction site are &lt;i&gt;excluded&lt;/i&gt; from any higher-distance bits. Can only be used for reaction inputs.&lt;/li&gt;
&lt;/ul&gt;

&lt;p&gt;&lt;b&gt;See Also:&lt;/b&gt;&lt;/p&gt;
&lt;ul&gt;
&lt;li&gt;Information about Sybyl atom types is available from Tripos:
&lt;a href=&quot;javascript:DoLink(&apos;http://www.tripos.com/mol2/atom_types.html&apos;)&quot;&gt;http://www.tripos.com/mol2/atom_types.html&lt;/a&gt;.
&lt;/li&gt;
&lt;/ul&gt;</sci:help>
								<sci:enabledscript>SetDisabledDetails(&apos;This parameter does not apply to MDLPublicKeys or UserKeys&apos;);
Parameter(&apos;Type&apos;) ne &apos;MDLPublicKeys&apos; and Parameter(&apos;Type&apos;) ne &apos;UserKeys&apos;</sci:enabledscript>
								<sci:legalval selected="true">FunctionalClass</sci:legalval>
								<sci:legalval>AtomType</sci:legalval>
								<sci:legalval>ALogPCode</sci:legalval>
								<sci:legalval>Sybyl</sci:legalval>
								<sci:legalval>UserAtomTypes</sci:legalval>
								<sci:legalval>Reaction</sci:legalval>
								<sci:legalval>ReactionSiteOnly</sci:legalval>
							</sci:arg>
							<sci:arg name="MaximumDistance" type="LongType" required="true" visibility="visible" multi="false">
								<sci:help>The maximum bond distance in the substructures represented in the fingerprint.
&lt;ul&gt;
&lt;li&gt;For extended connectivity fingerprints, this is the diameter of the neighborhood surrounding the central atom, and should be an even number.&lt;/li&gt; 
&lt;li&gt;For path fingerprints, this is the maximum number of bonds in the paths.&lt;/li&gt;
&lt;/ul&gt;</sci:help>
								<sci:enabledscript>SetDisabledDetails(&apos;This parameter does not apply to MDLPublicKeys or UserKeys&apos;);
Parameter(&apos;Type&apos;) ne &apos;MDLPublicKeys&apos; and Parameter(&apos;Type&apos;) ne &apos;UserKeys&apos;</sci:enabledscript>
								<sci:value>6</sci:value>
							</sci:arg>
							<sci:arg name="OutputType" type="StringType" required="true" visibility="visible" multi="false">
								<sci:help>Controls the way the fingerprint is presented:
&lt;ul&gt;
&lt;li&gt;&lt;b&gt;Fingerprint&lt;/b&gt;: A list of the features present in the molecule, with duplicates removed.&lt;/li&gt;
&lt;li&gt;&lt;b&gt;Counts&lt;/b&gt;: A list of the features present in the molecule, with duplicates retained; if a feature occurs more than once in a molecule, that bit value is included more than once in the output list.&lt;/li&gt;
&lt;/ul&gt;

</sci:help>
								<sci:enabledscript>SetDisabledDetails(&apos;This parameter does not apply to MDLPublicKeys or UserKeys&apos;);
Parameter(&apos;Type&apos;) ne &apos;MDLPublicKeys&apos; and Parameter(&apos;Type&apos;) ne &apos;UserKeys&apos;</sci:enabledscript>
								<sci:legalvalscript>#legalVals := &apos;Fingerprint&apos;;
if parameter(&apos;Type&apos;) ne &apos;MDLPublicKeys&apos; then
	append(#legalVals, &apos;Counts&apos;);
end if;
	
setLegalValues(#legalVals);</sci:legalvalscript>
								<sci:value>Fingerprint</sci:value>
							</sci:arg>
							<sci:arg name="Options" type="StringType" required="false" visibility="visible" multi="true">
								<sci:help>Options for the fingerprint calculation. &lt;b&gt;IncludeStereo&lt;/b&gt; changes the fingerprint. The other options cause the calculation of other properties with associated information. The options are:
&lt;ul&gt;
&lt;li&gt;&lt;b&gt;IncludeStereo&lt;/b&gt;: (#S) include information from stereoatoms into fingerprint calculation.&lt;/li&gt;
&lt;li&gt;&lt;b&gt;OutputBitDistance&lt;/b&gt;: (#D) output an array with the length or diameter of each bit.&lt;/li&gt;
&lt;li&gt;&lt;b&gt;OutputBitSubstructure&lt;/b&gt;: (#C) output an array with an example of SMARTS of the fragment.&lt;/li&gt;
&lt;li&gt;&lt;b&gt;OutputBitExactSubstructure&lt;/b&gt;: (#X) output an array with the SMARTS of the fragment, in this molecule.  (This is slower than OutputBitSubstructure, since the former can cache the first example it finds in a data set, and re-use it.)&lt;/li&gt;
&lt;li&gt;&lt;b&gt;OutputBitAllAtoms&lt;/b&gt;: (#A) output an array with the set of all atoms involved with a feature anywhere in the molecule.&lt;/li&gt;
&lt;li&gt;&lt;b&gt;OutputBitFeatureAtoms&lt;/b&gt;: (#F) output an array with the set of atoms showing one example of the feature bit.&lt;/li&gt;
&lt;li&gt;&lt;b&gt;OutputBitCentralAtom&lt;/b&gt;: (#Z) output an array with the number of the central atom for each bit.&lt;/li&gt;
&lt;li&gt;&lt;b&gt;AddBitsToCentralAtom&lt;/b&gt;: (#P) output, to each central atoms&apos;s property collection, a list of its generated bits. (The atom property name is the name of the fingerprint.)&lt;/li&gt;
&lt;/ul&gt;
</sci:help>
								<sci:legalval>IncludeStereo</sci:legalval>
								<sci:legalval>OutputBitDistance</sci:legalval>
								<sci:legalval>OutputBitSubstructure</sci:legalval>
								<sci:legalval>OutputBitExactSubstructure</sci:legalval>
								<sci:legalval>OutputBitAllAtoms</sci:legalval>
								<sci:legalval>OutputBitFeatureAtoms</sci:legalval>
								<sci:legalval>OutputBitCentralAtom</sci:legalval>
								<sci:legalval>AddBitsToCentralAtom</sci:legalval>
							</sci:arg>
							<sci:arg name="UserKeyDirectory" type="StringType" required="false" visibility="visible" multi="false">
								<sci:help>If given, use this directory (instead of &quot;data/Queries/UserQueries/&quot;) for the source of the user keys.  The name of the directory must end in a slash or backslash.

&lt;b&gt;Note:&lt;/b&gt;
&lt;ul&gt;&lt;li&gt;The substructure queries defined here must be in either MOL or SD query format.&lt;/li&gt;
&lt;li&gt;The &quot;ReadQueryInfo&quot; parameter on the internal SD reader is enabled to allow the import of any non-CTAB atom and bond tests persisted in the property block.&lt;/li&gt;
&lt;/ul&gt;</sci:help>
							</sci:arg>
							<sci:arg name="ForReactionsInclude" type="StringType" required="false" visibility="visible" multi="false">
								<sci:help>Determines which part of inputs to examine.</sci:help>
								<sci:legalval selected="true">ReactantsAndProducts</sci:legalval>
								<sci:legalval>ReactantsOnly</sci:legalval>
								<sci:legalval>ProductsOnly</sci:legalval>
							</sci:arg>
							<sci:arg name="ComponentAttributes" type="StringType" required="false" visibility="hidden" multi="true">
								<sci:help>Component Attributes</sci:help>
								<sci:legalval selected="true">ComponentTakesInput</sci:legalval>
								<sci:legalval selected="true">ComponentReturnsPass</sci:legalval>
								<sci:legalval>ComponentReturnsFail</sci:legalval>
								<sci:legalval>ComponentRunsLocal</sci:legalval>
							</sci:arg>
							<sci:arg name="OnDataTypeError" type="StringType" required="true" visibility="hidden" multi="false">
								<sci:legalval selected="true">Halt</sci:legalval>
								<sci:legalval>Fail</sci:legalval>
								<sci:legalval>Pass</sci:legalval>
							</sci:arg>
							<sci:arg name="OnGeneralError" type="StringType" required="true" visibility="hidden" multi="false">
								<sci:legalval selected="true">Halt</sci:legalval>
								<sci:legalval>Fail</sci:legalval>
								<sci:legalval>Pass</sci:legalval>
							</sci:arg>
							<sci:arg name="CustomErrorText" type="StringType" required="false" visibility="nevershow" multi="false"/>
							<sci:arg name="Registrant" type="StringType" required="false" visibility="nevershow" multi="false">
								<sci:help>The user who registered this component.</sci:help>
								<sci:value>scitegic/chemistry</sci:value>
							</sci:arg>
							<sci:arg name="RegistrationDate" type="StringType" required="false" visibility="nevershow" multi="false">
								<sci:help>The date this component was registered.</sci:help>
								<sci:value>Tue May 21 13:30:28 2013</sci:value>
							</sci:arg>
							<sci:arg name="ComponentDisplayName" type="StringType" required="false" visibility="nevershow" multi="false">
								<sci:value>Molecular Fingerprints</sci:value>
							</sci:arg>
							<sci:arg name="DerivedFrom" type="StringType" required="false" visibility="nevershow" multi="false">
								<sci:help>The component this component is based upon.</sci:help>
								<sci:value>Molecular Fingerprints</sci:value>
							</sci:arg>
							<sci:arg name="ComponentDisabled" type="LongType" required="false" visibility="nevershow" multi="false">
								<sci:value>0</sci:value>
							</sci:arg>
							<sci:arg name="ComponentIcon" type="StringType" required="true" visibility="nevershow" multi="false">
								<sci:value>CALCULATORNODE</sci:value>
							</sci:arg>
							<sci:arg name="ComponentGUID" type="StringType" required="false" visibility="nevershow" multi="false">
								<sci:value>{C5873CBC-62ED-4F93-A565-13027A5B3512}</sci:value>
							</sci:arg>
							<sci:arg name="ComponentPoint" type="StringType" required="false" visibility="nevershow" multi="false">
								<sci:value>666 -95</sci:value>
							</sci:arg>
							<sci:arg name="ComponentHelp" type="StringType" required="false" visibility="nevershow" multi="true">
								<sci:value>100</sci:value>
								<sci:value>Calculates a variety of molecular and reaction fingerprints</sci:value>
								<sci:value>Uses one the following algorithms to calculate fingerprints on input molecules and reactions:
&lt;ul&gt;
&lt;li&gt;SciTegic extended-connectivity fingerprints
&lt;li&gt;Daylight-style path fingerprints
&lt;li&gt;Fingerprints derived from user-defined substructures. These substructure queries are stored in MOL or SD query format in &quot;data\Queries\UserQueries&quot;.
&lt;/ul&gt; 

For both the extended-connectivity and path fingerprints, a number of methods are available to define the atom abstraction used to generate the initial atom code. You should also specify the maximum path distance (such as number of bonds) that will be used to index an individual fragment.


</sci:value>
								<sci:value>Molecule</sci:value>
								<sci:value/>
								<sci:value>Molecule</sci:value>
								<sci:value>Records augmented with the molecular fingerprint property</sci:value>
								<sci:value>None</sci:value>
								<sci:value/>
							</sci:arg>
							<sci:arg name="RegistrationVersion" type="StringType" required="false" visibility="nevershow" multi="false">
								<sci:help>The server version when this component was registered</sci:help>
								<sci:value>9.0.1.28</sci:value>
							</sci:arg>
							<sci:arg name="Component Sticky Notes" type="StringType" required="false" visibility="nevershow" multi="false"/>
							<sci:arg name="ComponentLocalID" type="LongType" required="false" visibility="nevershow" multi="false">
								<sci:help>Local Component Identifier</sci:help>
								<sci:value>2</sci:value>
							</sci:arg>
							<sci:arg name="Component Path" type="StringType" required="false" visibility="nevershow" multi="false">
								<sci:help>The original path within the database of this component.</sci:help>
								<sci:value>Components\Chemistry\Property Calculators\Structural\Molecular Fingerprints</sci:value>
							</sci:arg>
						</sci:component>
					</sci:data>
					<sci:data object="SciTegic.CalculateMoleculeInfo.1">
						<sci:component name="Molecular Property Counts" version="2">
							<sci:arg name="Output" type="StringType" required="false" visibility="visible" multi="true">
								<sci:help>&lt;i&gt;Output&lt;/i&gt; properties can be calculated &quot;on demand&quot; by simply using their names within a PilotScript expression or as the parameter value to many parameters that require a property name.</sci:help>
								<sci:legalval type="LongType">Num_Atoms</sci:legalval>
								<sci:legalval type="LongType">Num_Bonds</sci:legalval>
								<sci:legalval type="LongType">Num_ExplicitAtoms</sci:legalval>
								<sci:legalval type="LongType">Num_ExplicitBonds</sci:legalval>
								<sci:legalval type="LongType">Num_Hydrogens</sci:legalval>
								<sci:legalval type="LongType">Num_ExplicitHydrogens</sci:legalval>
								<sci:legalval type="LongType">Num_PositiveAtoms</sci:legalval>
								<sci:legalval type="LongType">Num_NegativeAtoms</sci:legalval>
								<sci:legalval type="LongType">Num_RingBonds</sci:legalval>
								<sci:legalval type="LongType" selected="true">Num_RotatableBonds</sci:legalval>
								<sci:legalval type="LongType">Num_AromaticBonds</sci:legalval>
								<sci:legalval type="LongType" selected="true">Num_BridgeBonds</sci:legalval>
								<sci:legalval type="LongType">Num_RingFusionBonds</sci:legalval>
								<sci:legalval type="LongType">Num_SingleBonds</sci:legalval>
								<sci:legalval type="LongType">Num_DoubleBonds</sci:legalval>
								<sci:legalval type="LongType">Num_TripleBonds</sci:legalval>
								<sci:legalval type="LongType">Num_AliphaticSingleBonds</sci:legalval>
								<sci:legalval type="LongType">Num_AliphaticDoubleBonds</sci:legalval>
								<sci:legalval type="LongType">Num_DativeBonds</sci:legalval>
								<sci:legalval type="LongType">Num_HydrogenBonds</sci:legalval>
								<sci:legalval type="LongType">Num_Rings</sci:legalval>
								<sci:legalval type="LongType" selected="true">Num_AromaticRings</sci:legalval>
								<sci:legalval type="LongType">Num_RingAssemblies</sci:legalval>
								<sci:legalval type="LongType">Num_Rings3</sci:legalval>
								<sci:legalval type="LongType">Num_Rings4</sci:legalval>
								<sci:legalval type="LongType">Num_Rings5</sci:legalval>
								<sci:legalval type="LongType">Num_Rings6</sci:legalval>
								<sci:legalval type="LongType">Num_Rings7</sci:legalval>
								<sci:legalval type="LongType">Num_Rings8</sci:legalval>
								<sci:legalval type="LongType">Num_Rings9Plus</sci:legalval>
								<sci:legalval type="LongType">Num_Chains</sci:legalval>
								<sci:legalval type="LongType">Num_ChainAssemblies</sci:legalval>
								<sci:legalval type="LongType">Num_Fragments</sci:legalval>
								<sci:legalval type="LongType">Num_ComplexedFragments</sci:legalval>
								<sci:legalval type="LongType">Num_StereoAtoms</sci:legalval>
								<sci:legalval type="LongType">Num_StereoBonds</sci:legalval>
								<sci:legalval type="LongType">Num_UnknownStereoAtoms</sci:legalval>
								<sci:legalval type="LongType">Num_UnknownStereoBonds</sci:legalval>
								<sci:legalval type="LongType">Num_TrueStereoAtoms</sci:legalval>
								<sci:legalval type="LongType">Num_UnknownTrueStereoAtoms</sci:legalval>
								<sci:legalval type="LongType">Num_PseudoStereoAtoms</sci:legalval>
								<sci:legalval type="LongType">Num_UnknownPseudoStereoAtoms</sci:legalval>
								<sci:legalval type="LongType">Num_MesoStereoAtoms</sci:legalval>
								<sci:legalval type="LongType">Num_EnhancedStereoAtoms</sci:legalval>
								<sci:legalval type="LongType">Num_AlleneStereoCenters</sci:legalval>
								<sci:legalval type="LongType">Num_TrueAlleneStereoCenters</sci:legalval>
								<sci:legalval type="LongType">Num_AtropisomerCenters</sci:legalval>
								<sci:legalval type="LongType">Num_TrueAtropisomerCenters</sci:legalval>
								<sci:legalval type="LongType">Num_AxialStereoCenters</sci:legalval>
								<sci:legalval type="LongType">Num_AtomClasses</sci:legalval>
								<sci:legalval type="LongType">Num_Macro_Chains</sci:legalval>
								<sci:legalval type="LongType">Num_Macro_Residues</sci:legalval>
								<sci:legalval type="LongType">Num_TerminalRotomers</sci:legalval>
								<sci:legalval type="LongType">Num_SpiroAtoms</sci:legalval>
								<sci:legalval type="LongType">Num_BridgeHeadAtoms</sci:legalval>
								<sci:legalval type="LongType">Num_MetalAtoms</sci:legalval>
								<sci:legalval type="LongType">Num_PiBonds</sci:legalval>
								<sci:legalval type="LongType">Num_Isotopes</sci:legalval>
								<sci:legalval type="LongType">Num_QueryAtoms</sci:legalval>
								<sci:legalval type="LongType">Num_QueryBonds</sci:legalval>
								<sci:legalval type="BoolType">Num_RGroupFragments</sci:legalval>
								<sci:legalval type="LongType">Num_LinkAtoms</sci:legalval>
							</sci:arg>
							<sci:arg name="ComponentAttributes" type="StringType" required="false" visibility="hidden" multi="true">
								<sci:help>Component Attributes</sci:help>
								<sci:legalval selected="true">ComponentTakesInput</sci:legalval>
								<sci:legalval selected="true">ComponentReturnsPass</sci:legalval>
								<sci:legalval>ComponentReturnsFail</sci:legalval>
								<sci:legalval>ComponentRunsLocal</sci:legalval>
							</sci:arg>
							<sci:arg name="OnDataTypeError" type="StringType" required="true" visibility="hidden" multi="false">
								<sci:legalval selected="true">Halt</sci:legalval>
								<sci:legalval>Fail</sci:legalval>
								<sci:legalval>Pass</sci:legalval>
							</sci:arg>
							<sci:arg name="OnGeneralError" type="StringType" required="true" visibility="hidden" multi="false">
								<sci:legalval selected="true">Halt</sci:legalval>
								<sci:legalval>Fail</sci:legalval>
								<sci:legalval>Pass</sci:legalval>
							</sci:arg>
							<sci:arg name="CustomErrorText" type="StringType" required="false" visibility="nevershow" multi="false"/>
							<sci:arg name="Registrant" type="StringType" required="false" visibility="nevershow" multi="false">
								<sci:help>The user who registered this component.</sci:help>
								<sci:value>scitegic/chemistry</sci:value>
							</sci:arg>
							<sci:arg name="RegistrationDate" type="StringType" required="false" visibility="nevershow" multi="false">
								<sci:help>The date this component was registered.</sci:help>
								<sci:value>Thu Feb 07 13:28:42 2013</sci:value>
							</sci:arg>
							<sci:arg name="ComponentDisplayName" type="StringType" required="false" visibility="nevershow" multi="false">
								<sci:value>Molecular Property Counts</sci:value>
							</sci:arg>
							<sci:arg name="DerivedFrom" type="StringType" required="false" visibility="nevershow" multi="false">
								<sci:help>The component this component is based upon.</sci:help>
								<sci:value>Molecular Property Counts</sci:value>
							</sci:arg>
							<sci:arg name="ComponentIcon" type="StringType" required="true" visibility="nevershow" multi="false">
								<sci:value>CALCULATORNODE</sci:value>
							</sci:arg>
							<sci:arg name="ComponentGUID" type="StringType" required="false" visibility="nevershow" multi="false">
								<sci:value>{74147AAA-1C18-4308-9899-EB7896C88DBE}</sci:value>
							</sci:arg>
							<sci:arg name="ComponentPoint" type="StringType" required="false" visibility="nevershow" multi="false">
								<sci:value>954 -95</sci:value>
							</sci:arg>
							<sci:arg name="ComponentDisabled" type="LongType" required="false" visibility="nevershow" multi="false">
								<sci:value>0</sci:value>
							</sci:arg>
							<sci:arg name="ComponentHelp" type="StringType" required="false" visibility="nevershow" multi="true">
								<sci:value>100</sci:value>
								<sci:value>Calculates counts of molecular features</sci:value>
								<sci:value>&lt;p&gt;The &lt;i&gt;Output&lt;/i&gt; specifies which molecular features are counted. Each selection creates a property on the output data record. This is more efficient than using a consecutive series of individual property calculators.&lt;/p&gt;
&lt;p&gt;&lt;b&gt;See Also:&lt;/b&gt;&lt;/p&gt;
&lt;ul&gt;&lt;li&gt;For information on which molecular features can be counted, see the Chemistry User Guide help topic for &lt;a href=&quot;javascript:DoLink(&apos;sciapps/scitegic/chemistry/docs/chemistry_one.pdf&apos;)&quot;&gt;Molecular Property Counts&lt;/a&gt;.&lt;/li&gt;
&lt;/ul&gt;</sci:value>
								<sci:value>Molecule</sci:value>
								<sci:value/>
								<sci:value>Molecule</sci:value>
								<sci:value>Records augmented with the required property or properties</sci:value>
								<sci:value>None</sci:value>
								<sci:value/>
							</sci:arg>
							<sci:arg name="RegistrationVersion" type="StringType" required="false" visibility="nevershow" multi="false">
								<sci:help>The server version when this component was registered</sci:help>
								<sci:value>9.0.1.16</sci:value>
							</sci:arg>
							<sci:arg name="Component Sticky Notes" type="StringType" required="false" visibility="nevershow" multi="false"/>
							<sci:arg name="ComponentLocalID" type="LongType" required="false" visibility="nevershow" multi="false">
								<sci:help>Local Component Identifier</sci:help>
								<sci:value>3</sci:value>
							</sci:arg>
							<sci:arg name="Component Path" type="StringType" required="false" visibility="nevershow" multi="false">
								<sci:help>The original path within the database of this component.</sci:help>
								<sci:value>Components\Chemistry\Property Calculators\Structural\Molecular Property Counts</sci:value>
							</sci:arg>
						</sci:component>
						<sci:proplist>
							<sci:propval name="Num_Atoms|Category">Molecular Property Counts</sci:propval>
							<sci:propval name="Num_Bonds|Category">Molecular Property Counts</sci:propval>
							<sci:propval name="Num_Hydrogens|Category">Molecular Property Counts</sci:propval>
							<sci:propval name="Num_PositiveAtoms|Category">Molecular Property Counts</sci:propval>
							<sci:propval name="Num_NegativeAtoms|Category">Molecular Property Counts</sci:propval>
							<sci:propval name="Num_RingBonds|Category">Molecular Property Counts</sci:propval>
							<sci:propval name="Num_RotatableBonds|Category">Molecular Property Counts</sci:propval>
							<sci:propval name="Num_AromaticBonds|Category">Molecular Property Counts</sci:propval>
							<sci:propval name="Num_BridgeBonds|Category">Molecular Property Counts</sci:propval>
							<sci:propval name="Num_RingFusionBonds|Category">Molecular Property Counts</sci:propval>
							<sci:propval name="Num_SingleBonds|Category">Molecular Property Counts</sci:propval>
							<sci:propval name="Num_DoubleBonds|Category">Molecular Property Counts</sci:propval>
							<sci:propval name="Num_TripleBonds|Category">Molecular Property Counts</sci:propval>
							<sci:propval name="Num_AliphaticSingleBonds|Category">Molecular Property Counts</sci:propval>
							<sci:propval name="Num_AliphaticDoubleBonds|Category">Molecular Property Counts</sci:propval>
							<sci:propval name="Num_DativeBonds|Category">Molecular Property Counts</sci:propval>
							<sci:propval name="Num_HydrogenBonds|Category">Molecular Property Counts</sci:propval>
							<sci:propval name="Num_Rings|Category">Molecular Property Counts</sci:propval>
							<sci:propval name="Num_AromaticRings|Category">Molecular Property Counts</sci:propval>
							<sci:propval name="Num_RingAssemblies|Category">Molecular Property Counts</sci:propval>
							<sci:propval name="Num_Chains|Category">Molecular Property Counts</sci:propval>
							<sci:propval name="Num_ChainAssemblies|Category">Molecular Property Counts</sci:propval>
							<sci:propval name="Num_Fragments|Category">Molecular Property Counts</sci:propval>
							<sci:propval name="Num_ComplexedFragments|Category">Molecular Property Counts</sci:propval>
							<sci:propval name="Num_ExplicitAtoms|Category">Molecular Property Counts</sci:propval>
							<sci:propval name="Num_ExplicitBonds|Category">Molecular Property Counts</sci:propval>
							<sci:propval name="Num_ExplicitHydrogens|Category">Molecular Property Counts</sci:propval>
							<sci:propval name="Num_Rings3|Category">Molecular Property Counts</sci:propval>
							<sci:propval name="Num_Rings4|Category">Molecular Property Counts</sci:propval>
							<sci:propval name="Num_Rings5|Category">Molecular Property Counts</sci:propval>
							<sci:propval name="Num_Rings6|Category">Molecular Property Counts</sci:propval>
							<sci:propval name="Num_Rings7|Category">Molecular Property Counts</sci:propval>
							<sci:propval name="Num_Rings8|Category">Molecular Property Counts</sci:propval>
							<sci:propval name="Num_Rings9Plus|Category">Molecular Property Counts</sci:propval>
							<sci:propval name="Num_StereoAtoms|Category">Molecular Property Counts</sci:propval>
							<sci:propval name="Num_StereoBonds|Category">Molecular Property Counts</sci:propval>
							<sci:propval name="Num_UnknownStereoAtoms|Category">Molecular Property Counts</sci:propval>
							<sci:propval name="Num_UnknownStereoBonds|Category">Molecular Property Counts</sci:propval>
							<sci:propval name="Num_TrueStereoAtoms|Category">Molecular Property Counts</sci:propval>
							<sci:propval name="Num_UnknownTrueStereoAtoms|Category">Molecular Property Counts</sci:propval>
							<sci:propval name="Num_PseudoStereoAtoms|Category">Molecular Property Counts</sci:propval>
							<sci:propval name="Num_UnknownPseudoStereoAtoms|Category">Molecular Property Counts</sci:propval>
							<sci:propval name="Num_MesoStereoAtoms|Category">Molecular Property Counts</sci:propval>
							<sci:propval name="Num_EnhancedStereoAtoms|Category">Molecular Property Counts</sci:propval>
							<sci:propval name="Num_AlleneStereoCenters|Category">Molecular Property Counts</sci:propval>
							<sci:propval name="Num_TrueAlleneStereoCenters|Category">Molecular Property Counts</sci:propval>
							<sci:propval name="Num_AtropisomerCenters|Category">Molecular Property Counts</sci:propval>
							<sci:propval name="Num_TrueAtropisomerCenters|Category">Molecular Property Counts</sci:propval>
							<sci:propval name="Num_AxialStereoCenters|Category">Molecular Property Counts</sci:propval>
							<sci:propval name="Num_AtomClasses|Category">Molecular Property Counts</sci:propval>
							<sci:propval name="Num_Macro_Chains|Category">Molecular Property Counts</sci:propval>
							<sci:propval name="Num_Macro_Residues|Category">Molecular Property Counts</sci:propval>
							<sci:propval name="Num_TerminalRotomers|Category">Molecular Property Counts</sci:propval>
							<sci:propval name="Num_SpiroAtoms|Category">Molecular Property Counts</sci:propval>
							<sci:propval name="Num_BridgeHeadAtoms|Category">Molecular Property Counts</sci:propval>
							<sci:propval name="Num_MetalAtoms|Category">Molecular Property Counts</sci:propval>
							<sci:propval name="Num_PiBonds|Category">Molecular Property Counts</sci:propval>
							<sci:propval name="Num_Isotopes|Category">Molecular Property Counts</sci:propval>
							<sci:propval name="Num_QueryAtoms|Category">Molecular Property Counts</sci:propval>
							<sci:propval name="Num_QueryBonds|Category">Molecular Property Counts</sci:propval>
							<sci:propval name="Num_RGroupFragments|Category">Molecular Property Counts</sci:propval>
							<sci:propval name="Num_LinkAtoms|Category">Molecular Property Counts</sci:propval>
						</sci:proplist>
					</sci:data>
					<sci:data object="SciTegic.CalculateHBonds.1">
						<sci:component name="Num H AcceptorDonors" version="2">
							<sci:arg name="Output" type="StringType" required="false" visibility="visible" multi="true">
								<sci:help>Selects Hydrogen bond acceptors and/or donors
&lt;p&gt;
&lt;i&gt;Output&lt;/i&gt; properties can be calculated &quot;on demand&quot; by simply using their names within a PilotScript expression or as the parameter value to many parameters that require a property name.</sci:help>
								<sci:legalval type="LongType" selected="true">Num_H_Acceptors</sci:legalval>
								<sci:legalval type="LongType" selected="true">Num_H_Donors</sci:legalval>
								<sci:legalval type="LongType">Num_H_Acceptors_Lipinski</sci:legalval>
								<sci:legalval type="LongType">Num_H_Donors_Lipinski</sci:legalval>
							</sci:arg>
							<sci:arg name="ComponentAttributes" type="StringType" required="false" visibility="hidden" multi="true">
								<sci:help>Component Attributes</sci:help>
								<sci:legalval selected="true">ComponentTakesInput</sci:legalval>
								<sci:legalval selected="true">ComponentReturnsPass</sci:legalval>
								<sci:legalval>ComponentReturnsFail</sci:legalval>
								<sci:legalval>ComponentRunsLocal</sci:legalval>
							</sci:arg>
							<sci:arg name="OnDataTypeError" type="StringType" required="true" visibility="hidden" multi="false">
								<sci:legalval selected="true">Halt</sci:legalval>
								<sci:legalval>Fail</sci:legalval>
								<sci:legalval>Pass</sci:legalval>
							</sci:arg>
							<sci:arg name="OnGeneralError" type="StringType" required="true" visibility="hidden" multi="false">
								<sci:legalval selected="true">Halt</sci:legalval>
								<sci:legalval>Fail</sci:legalval>
								<sci:legalval>Pass</sci:legalval>
							</sci:arg>
							<sci:arg name="CustomErrorText" type="StringType" required="false" visibility="nevershow" multi="false"/>
							<sci:arg name="Registrant" type="StringType" required="false" visibility="nevershow" multi="false">
								<sci:help>The user who registered this component.</sci:help>
								<sci:value>scitegic/chemistry</sci:value>
							</sci:arg>
							<sci:arg name="RegistrationDate" type="StringType" required="false" visibility="nevershow" multi="false">
								<sci:help>The date this component was registered.</sci:help>
								<sci:value>Fri Feb 04 14:33:57 2011</sci:value>
							</sci:arg>
							<sci:arg name="ComponentDisplayName" type="StringType" required="false" visibility="nevershow" multi="false">
								<sci:value>Num H Acceptor Donors</sci:value>
							</sci:arg>
							<sci:arg name="DerivedFrom" type="StringType" required="false" visibility="nevershow" multi="false">
								<sci:help>The component this component is based upon.</sci:help>
								<sci:value>Num H AcceptorDonors</sci:value>
							</sci:arg>
							<sci:arg name="ComponentIcon" type="StringType" required="true" visibility="nevershow" multi="false">
								<sci:value>CALCULATORNODE</sci:value>
							</sci:arg>
							<sci:arg name="ComponentGUID" type="StringType" required="false" visibility="nevershow" multi="false">
								<sci:value>{875D442D-7C3B-4E94-9E40-DA4C84BB7FB9}</sci:value>
							</sci:arg>
							<sci:arg name="ComponentPoint" type="StringType" required="false" visibility="nevershow" multi="false">
								<sci:value>1242 -95</sci:value>
							</sci:arg>
							<sci:arg name="ComponentDisabled" type="LongType" required="false" visibility="nevershow" multi="false">
								<sci:value>0</sci:value>
							</sci:arg>
							<sci:arg name="ComponentHelp" type="StringType" required="false" visibility="nevershow" multi="true">
								<sci:value>100</sci:value>
								<sci:value>Calculates the number of hydrogen acceptors and/or donors</sci:value>
								<sci:value>Calculates and outputs the counts of hydrogen bond donors and acceptors in the input molecules. Two properties can be calculated:
&lt;ul&gt;
&lt;li&gt;&lt;b&gt;Num_H_Acceptors&lt;/b&gt;: number of heteroatoms (Oxygen, Nitrogen, Sulfur, or Phosphorus) with one or more lone pairs, excluding atoms with positive formal charges, amide and pyrrole-type Nitrogens, and aromatic Oxygen and Sulfur atoms in heterocyclic rings.&lt;/li&gt;
&lt;li&gt;&lt;b&gt;Num_H_Donors&lt;/b&gt;: number of heteroatoms (Oxygen, Nitrogen, Sulfur, or Phosphorus) with one or more attached Hydrogen atoms.&lt;/li&gt;
&lt;li&gt;&lt;b&gt;Num_H_Acceptors_Lipinski&lt;/b&gt;: number of acceptors using Lipinski&apos;s simpler convention of counting all Oxygen and Nitrogen atoms as acceptors.&lt;/li&gt;
&lt;li&gt;&lt;b&gt;Num_H_Donors_Lipinski&lt;/b&gt;: the number of OH and NH bonds.  Note that primary amines count as two donors.&lt;/li&gt;
&lt;/ul&gt;
&lt;p&gt;
&lt;b&gt;Note:&lt;/b&gt;
&lt;ul&gt;
&lt;li&gt;The calculable properties &lt;i&gt;HBA_Count&lt;/i&gt; and &lt;i&gt;HBD_Count&lt;/i&gt;, available for use in PilotScript expressions, are defined differently than the properties described above. They are calculated using substructure queries to count the number of times the queries match structural features in the molecule. The substructure queries used to calculate these properties are present in the data/Queries folder:
&lt;ul&gt;
&lt;li&gt;&lt;i&gt;Acceptors&lt;/i&gt;: HBA-Nitrogen.mol, HBA-Carboxylate.mol, HBA-Ester.mol, HBA-Ether.mol, HBA-Carbonyl.mol, HBA-Phenol.mol&lt;/li&gt;
&lt;li&gt;&lt;i&gt;Donors&lt;/i&gt;: HBD-PrimaryAlcohol.mol, HBD-PrimaryAmine.mol, HBD-SecondaryAlcohol.mol, HBD-SecondaryAmine.mol, HBD-TertiaryAmine.mol&lt;/li&gt;
&lt;/ul&gt;
Users can change the way hydrogen bond donors and acceptors are counted by adding their own definitions. The only constraint is that the file names should start with the prefix HBA- or HBD-
&lt;/li&gt;
&lt;/ul&gt;
</sci:value>
								<sci:value>Molecule</sci:value>
								<sci:value/>
								<sci:value>Molecule</sci:value>
								<sci:value>Records augmented with the calculated properties.</sci:value>
								<sci:value>None</sci:value>
								<sci:value/>
							</sci:arg>
							<sci:arg name="RegistrationVersion" type="StringType" required="false" visibility="nevershow" multi="false">
								<sci:help>The server version when this component was registered</sci:help>
								<sci:value>6.1.0.11</sci:value>
							</sci:arg>
							<sci:arg name="Component Sticky Notes" type="StringType" required="false" visibility="nevershow" multi="false"/>
							<sci:arg name="ComponentLocalID" type="LongType" required="false" visibility="nevershow" multi="false">
								<sci:help>Local Component Identifier</sci:help>
								<sci:value>4</sci:value>
							</sci:arg>
							<sci:arg name="Component Path" type="StringType" required="false" visibility="nevershow" multi="false">
								<sci:help>The original path within the database of this component.</sci:help>
								<sci:value>Components\Chemistry\Property Calculators\Structural\Num H AcceptorDonors</sci:value>
							</sci:arg>
						</sci:component>
						<sci:proplist>
							<sci:propval name="Num_H_Acceptors|Category">Molecular Property Counts</sci:propval>
							<sci:propval name="Num_H_Donors|Category">Molecular Property Counts</sci:propval>
							<sci:propval name="Num_H_Acceptors_Lipinski|Category">Molecular Property Counts</sci:propval>
							<sci:propval name="Num_H_Donors_Lipinski|Category">Molecular Property Counts</sci:propval>
						</sci:proplist>
					</sci:data>
					<sci:data object="SciTegic.EvaluateExpression.1">
						<sci:component name="Custom Manipulator (PilotScript)" version="2">
							<sci:arg name="Expression" type="ExpressionType" required="true" visibility="visible" multi="false" expanded="true" implbase="{0995D675-7EE2-432C-95DF-E91C14052B22}">
								<sci:help>Expression (or list of expressions separated by semi-colons) to evaluate.</sci:help>
								<sci:member>Initial Expression</sci:member>
								<sci:member>Final Expression</sci:member>
								<sci:member>Keep Calculated Properties</sci:member>
								<sci:value>rename(&apos;Z1&apos; , &apos;TGT_Z1&apos;);
rename(&apos;Z2&apos; , &apos;TGT_Z2&apos;);
rename(&apos;Z3&apos; , &apos;TGT_Z3&apos;);

CMP_Mol_weight_under_300 := 0;
CMP_Mol_weight_300_500 := 0;
CMP_Mol_weight_over_500 := 0;

	IF molecular_weight &gt; 500 THEN CMP_Mol_weight_over_500 := 1;
		ELSIF molecular_weight &lt; 300 THEN CMP_Mol_weight_under_300 := 1;
	ELSE CMP_Mol_weight_300_500 := 1;
	END IF;
	
remove(&apos;molecular_weight&apos;); 
	
CMP_AlogP_under_2 := 0;
CMP_AlogP_2_5 := 0;
CMP_AlogP_over_5 := 0;

	IF AlogP &gt; 5 THEN CMP_AlogP_over_5 := 1;
		ELSIF AlogP &lt; 2 THEN CMP_AlogP_under_2 := 1;
	ELSE CMP_AlogP_2_5 := 1;
	END IF;

remove(&apos;AlogP&apos;);

CMP_HBA_over_10  := 0;
CMP_HBA_5_10 := 0;
CMP_HBA_under_5 := 0;


	IF Num_H_Acceptors &gt; 10 THEN CMP_HBA_over_10 := 1;
		ELSIF Num_H_Acceptors &lt; 5 THEN CMP_HBA_under_5 := 1;
	ELSE CMP_HBA_5_10 := 1;
	END IF;

remove(&apos;Num_H_Acceptors&apos;);

CMP_HBD_under_2  := 0;
CMP_HBD_2_5  := 0;
CMP_HBD_over_5 := 0;

	IF Num_H_Donors &gt; 5 THEN CMP_HBD_over_5 := 1;
		ELSIF Num_H_Donors &lt; 2 THEN CMP_HBD_under_2 := 1;
	ELSE CMP_HBD_2_5 := 1;
	END IF;

remove(&apos;Num_H_Donors&apos;);

CMP_RTB_under_5 := 0;
CMP_RTB_5_10 := 0;
CMP_RTB_over_10 := 0;


	IF Num_RotatableBonds &gt; 10 THEN CMP_RTB_over_10 := 1;
		ELSIF Num_RotatableBonds &lt; 5 THEN CMP_RTB_under_5 := 1;
	ELSE CMP_RTB_5_10 := 1;
	END IF;

remove(&apos;Num_RotatableBonds&apos;);

CMP_BridgeBonds_0  := 0;
CMP_BridgeBonds_1  := 0;
CMP_Bridgebonds_over_1  := 0;


	IF Num_BridgeBonds &gt; 1 THEN CMP_Bridgebonds_over_1 := 1;
		ELSIF Num_BridgeBonds &lt; 1 THEN CMP_BridgeBonds_0 := 1;
	ELSE CMP_BridgeBonds_1 := 1;
	END IF;

remove(&apos;Num_BridgeBonds&apos;);

CMP_AromaticRings_0 := 0;
CMP_AromaticRings_1 := 0;
CMP_AromaticRings_over_1 := 0;


	IF Num_AromaticRings &gt; 1 THEN CMP_AromaticRings_over_1 := 1;
		ELSIF Num_AromaticRings &lt; 1 THEN CMP_AromaticRings_0 := 1;
	ELSE CMP_AromaticRings_1 := 1;
	END IF;

remove(&apos;Num_AromaticRings&apos;);
remove(&apos;Z4&apos;, &apos;Z5&apos;);</sci:value>
							</sci:arg>
							<sci:arg name="Initial Expression" type="ExpressionType" required="false" visibility="visible" multi="false" implbase="{0995D675-7EE2-432C-95DF-E91C14052B22}">
								<sci:help>&lt;p&gt;
This expression is executed only the first time data passes into the component.
&lt;p/&gt; 
Since there is no data available at initialization time, only expressions referencing local or global properties are allowed.
&lt;/p&gt;</sci:help>
							</sci:arg>
							<sci:arg name="Final Expression" type="ExpressionType" required="false" visibility="visible" multi="false" implbase="{0995D675-7EE2-432C-95DF-E91C14052B22}">
								<sci:help>&lt;p&gt;
This expression is executed only at finalization (after the last data passes out of the component).
&lt;p/&gt; 
Since there is no data available at finalization time, only expressions referencing local or global properties are allowed.
&lt;/p&gt;</sci:help>
							</sci:arg>
							<sci:arg name="Keep Calculated Properties" type="BoolType" required="true" visibility="visible" multi="false" implbase="{0995D675-7EE2-432C-95DF-E91C14052B22}">
								<sci:help>Adds any properties calculated in this component to a data record&apos;s property list.</sci:help>
								<sci:legalval selected="true">True</sci:legalval>
								<sci:legalval>False</sci:legalval>
							</sci:arg>
							<sci:arg name="ComponentAttributes" type="StringType" required="false" visibility="hidden" multi="true">
								<sci:help>Component Attributes</sci:help>
								<sci:legalval selected="true">ComponentTakesInput</sci:legalval>
								<sci:legalval selected="true">ComponentReturnsPass</sci:legalval>
								<sci:legalval>ComponentReturnsFail</sci:legalval>
								<sci:legalval>ComponentRunsLocal</sci:legalval>
							</sci:arg>
							<sci:arg name="OnDataTypeError" type="StringType" required="true" visibility="hidden" multi="false">
								<sci:legalval selected="true">Halt</sci:legalval>
								<sci:legalval>Fail</sci:legalval>
								<sci:legalval>Pass</sci:legalval>
							</sci:arg>
							<sci:arg name="OnGeneralError" type="StringType" required="true" visibility="hidden" multi="false">
								<sci:legalval selected="true">Halt</sci:legalval>
								<sci:legalval>Fail</sci:legalval>
								<sci:legalval>Pass</sci:legalval>
							</sci:arg>
							<sci:arg name="CustomErrorText" type="StringType" required="false" visibility="nevershow" multi="false"/>
							<sci:arg name="Do Screen" type="BoolType" required="false" visibility="nevershow" multi="false" implbase="{0995D675-7EE2-432C-95DF-E91C14052B22}">
								<sci:help>When TRUE, controls which exit port is used for
each data record by evaluating the final expression
(or only one) listed in the &quot;Expression&quot; parameter.
   -Pass (green) port when expression true
   -Fail (red) port when expression false</sci:help>
								<sci:legalval>True</sci:legalval>
								<sci:legalval selected="true">False</sci:legalval>
							</sci:arg>
							<sci:arg name="ExpressionVersion" type="LongType" required="false" visibility="nevershow" multi="false" implbase="{0995D675-7EE2-432C-95DF-E91C14052B22}">
								<sci:help>Version of expression parser to use.</sci:help>
								<sci:value>2</sci:value>
							</sci:arg>
							<sci:arg name="Registrant" type="StringType" required="false" visibility="nevershow" multi="false">
								<sci:help>The user who registered this component.</sci:help>
								<sci:value>scitegic/generic</sci:value>
							</sci:arg>
							<sci:arg name="RegistrationDate" type="StringType" required="false" visibility="nevershow" multi="false">
								<sci:help>The date this component was registered.</sci:help>
								<sci:value>Mon Jan 21 09:55:43 2008</sci:value>
							</sci:arg>
							<sci:arg name="ComponentDisplayName" type="StringType" required="false" visibility="nevershow" multi="false"/>
							<sci:arg name="ComponentAutoDisplayName" type="ExpressionType" required="false" visibility="nevershow" multi="false">
								<sci:help>Automatically update the component display name when the &quot;Expression&quot; property is changed. This feature is turned off after the user manually changes the display name of the component in Protocol workspace.</sci:help>
								<sci:value>#displayName := trim(Parameter(&apos;Expression&apos;, 2));
if(strlength(#displayName) &gt; 0) then	
	/* Find the first line break */
	#nl := FindSubstring(#displayName, &quot;\r&quot;);
	if #nl &lt;= 0 then
		#nl := FindSubstring(#displayName, &quot;\n&quot;);
	end if;

	/* Keep the first line only */
	if (#nl &gt; 0) then
		StrErase(#displayName, #nl);
	end if;
	
	#displayName;
else
	&quot;&quot;;
end if;</sci:value>
							</sci:arg>
							<sci:arg name="DerivedFrom" type="StringType" required="false" visibility="nevershow" multi="false">
								<sci:help>The component this component is based upon.</sci:help>
								<sci:value>Custom Manipulator (PilotScript)</sci:value>
							</sci:arg>
							<sci:arg name="ComponentIcon" type="StringType" required="true" visibility="nevershow" multi="false">
								<sci:value>EXPRESSIONNODE</sci:value>
							</sci:arg>
							<sci:arg name="ComponentDisabled" type="LongType" required="false" visibility="nevershow" multi="false">
								<sci:value>0</sci:value>
							</sci:arg>
							<sci:arg name="ComponentGUID" type="StringType" required="false" visibility="nevershow" multi="false">
								<sci:value>{0995D675-7EE2-432C-95DF-E91C14052B22}</sci:value>
							</sci:arg>
							<sci:arg name="ComponentPoint" type="StringType" required="false" visibility="nevershow" multi="false">
								<sci:value>1530 -95</sci:value>
							</sci:arg>
							<sci:arg name="ComponentHelp" type="StringType" required="false" visibility="nevershow" multi="true">
								<sci:value>100</sci:value>
								<sci:value>Applies a PilotScript expression to each data record
</sci:value>
								<sci:value>&lt;p&gt;PilotScript is the native scripting language in Pipeline Pilot.  It is based on PL/SQL and allows you to query or alter the properties on data records.  For example, the expression:

&lt;blockquote&gt;
&lt;code&gt;A := 10;&lt;/code&gt;
&lt;/blockquote&gt;
creates a property named &quot;A&quot; and sets the value to &quot;10&quot;.&lt;/p&gt;

&lt;p&gt;For each incoming data record the PilotScript statements in &lt;i&gt;Expression&lt;/i&gt; are evaluated.&lt;/p&gt;

&lt;p&gt;&lt;b&gt;Notes:&lt;/b&gt;
&lt;ul&gt;
&lt;li&gt;To initialize global variables such as counters, use &lt;i&gt;Initial Expression&lt;/i&gt;.&lt;/li&gt; 
&lt;li&gt;To clean up global variables or calculate final results use &lt;i&gt;Final Expression&lt;/i&gt;.&lt;/li&gt;
&lt;li&gt;Parameters on Custom Manipulators do not become global variables that can be accessed via &lt;i&gt;@ParameterName&lt;/i&gt; syntax.  They must be accessed by using the &lt;i&gt;Parameter(&apos;ParameterName&apos;)&lt;/i&gt; function or by using token substitution via &lt;i&gt;$(ParameterName)&lt;/i&gt; syntax.&lt;/li&gt;
&lt;/ul&gt;

&lt;p&gt;&lt;b&gt;See Also:&lt;/b&gt;&lt;/p&gt;
&lt;ul&gt;
&lt;li&gt;For more information on PilotScript, see &lt;a href=&quot;javascript:DoLink(&apos;scihelpdocs/user/pscript/pscript_overview.htm&apos;)&quot;&gt;PilotScript Overview&lt;/a&gt;.&lt;/li&gt;
&lt;li&gt;To use PilotScript to filter data records use &lt;a href=&quot;javascript:DoLink(&apos;{DD58ECD1-516F-48FE-A5DB-8328AED680F2}&apos;)&quot;&gt;Custom Filter (PilotScript)&lt;/a&gt;.&lt;/li&gt;
&lt;/ul&gt;

</sci:value>
								<sci:value>Generic</sci:value>
								<sci:value/>
								<sci:value>Generic</sci:value>
								<sci:value/>
								<sci:value>None</sci:value>
								<sci:value/>
							</sci:arg>
							<sci:arg name="RegistrationVersion" type="StringType" required="false" visibility="nevershow" multi="false">
								<sci:help>The server version when this component was registered</sci:help>
								<sci:value>7.0.0.35</sci:value>
							</sci:arg>
							<sci:arg name="Component Sticky Notes" type="StringType" required="false" visibility="nevershow" multi="false"/>
							<sci:arg name="ComponentLocalID" type="LongType" required="false" visibility="nevershow" multi="false">
								<sci:help>Local Component Identifier</sci:help>
								<sci:value>6</sci:value>
							</sci:arg>
							<sci:arg name="Component Path" type="StringType" required="false" visibility="nevershow" multi="false">
								<sci:help>The original path within the database of this component.</sci:help>
								<sci:value>Components\Data Access and Manipulation\Manipulators\Custom Manipulator (PilotScript)</sci:value>
							</sci:arg>
						</sci:component>
					</sci:data>
					<sci:data object="SciTegic.PropertyFunctions.1">
						<sci:component name="Create New Property" version="2">
							<sci:arg name="NewProperty" type="StringType" required="true" visibility="visible" multi="false">
								<sci:help>Name of the new property to create</sci:help>
								<sci:value>FPProps</sci:value>
							</sci:arg>
							<sci:arg name="DefaultValue" type="StringType" required="false" visibility="visible" multi="false">
								<sci:help>Value to give to the new property</sci:help>
								<sci:value>Bitvalue</sci:value>
							</sci:arg>
							<sci:arg name="ComponentAttributes" type="StringType" required="false" visibility="hidden" multi="true">
								<sci:help>Component Attributes</sci:help>
								<sci:legalval selected="true">ComponentTakesInput</sci:legalval>
								<sci:legalval selected="true">ComponentReturnsPass</sci:legalval>
								<sci:legalval>ComponentReturnsFail</sci:legalval>
								<sci:legalval>ComponentRunsLocal</sci:legalval>
							</sci:arg>
							<sci:arg name="OnDataTypeError" type="StringType" required="true" visibility="hidden" multi="false">
								<sci:help>When an expected data type is not found during processing:  
  Halt: Terminate the execution of the network
  Fail: Continue execution of the network, passing data out the Fail(red) port
  Pass: Continue execution of the network, passing data out the Pass(green) port</sci:help>
								<sci:legalval selected="true">Halt</sci:legalval>
								<sci:legalval>Fail</sci:legalval>
								<sci:legalval>Pass</sci:legalval>
							</sci:arg>
							<sci:arg name="OnGeneralError" type="StringType" required="true" visibility="hidden" multi="false">
								<sci:help>When an recoverable error occurs during processing:  
  Halt: Terminate the execution of the network
  Fail: Continue execution of the network, passing data out the Fail(red) port
  Pass: Continue execution of the network, passing data out the Pass(green) port</sci:help>
								<sci:legalval selected="true">Halt</sci:legalval>
								<sci:legalval>Fail</sci:legalval>
								<sci:legalval>Pass</sci:legalval>
							</sci:arg>
							<sci:arg name="CustomErrorText" type="StringType" required="false" visibility="nevershow" multi="false">
								<sci:help>Custom Error Message</sci:help>
							</sci:arg>
							<sci:arg name="Action" type="StringType" required="true" visibility="nevershow" multi="false">
								<sci:help>the action to perform</sci:help>
								<sci:value>Create</sci:value>
							</sci:arg>
							<sci:arg name="Registrant" type="StringType" required="false" visibility="nevershow" multi="false">
								<sci:help>The user who registered this component.</sci:help>
								<sci:value>scitegic/generic</sci:value>
							</sci:arg>
							<sci:arg name="RegistrationDate" type="StringType" required="false" visibility="nevershow" multi="false">
								<sci:help>The date this component was registered.</sci:help>
								<sci:value>Fri Sep 15 10:04:44 2006</sci:value>
							</sci:arg>
							<sci:arg name="ComponentDisplayName" type="StringType" required="false" visibility="nevershow" multi="false">
								<sci:value>Create New Property</sci:value>
							</sci:arg>
							<sci:arg name="ProtocolAutoLayout" type="BoolType" required="false" visibility="nevershow" multi="false">
								<sci:help>Protocol AutoLayout</sci:help>
								<sci:value>1</sci:value>
							</sci:arg>
							<sci:arg name="ComponentDisabled" type="LongType" required="false" visibility="nevershow" multi="false">
								<sci:value>0</sci:value>
							</sci:arg>
							<sci:arg name="ComponentIcon" type="StringType" required="true" visibility="nevershow" multi="false">
								<sci:value>EXPRESSIONNODE</sci:value>
							</sci:arg>
							<sci:arg name="ComponentRevision" type="LongType" required="true" visibility="nevershow" multi="false">
								<sci:help>Component Revision</sci:help>
								<sci:value>100</sci:value>
							</sci:arg>
							<sci:arg name="DerivedFrom" type="StringType" required="false" visibility="nevershow" multi="false">
								<sci:help>The component this component is based upon.</sci:help>
								<sci:value>SubProtocol</sci:value>
							</sci:arg>
							<sci:arg name="ComponentGUID" type="StringType" required="false" visibility="nevershow" multi="false">
								<sci:value>{EDF965C5-6B38-4DB7-A9EB-FD885343B2CC}</sci:value>
							</sci:arg>
							<sci:arg name="ComponentPoint" type="StringType" required="false" visibility="nevershow" multi="false">
								<sci:value>1818 -95</sci:value>
							</sci:arg>
							<sci:arg name="ProtocolScale" type="LongType" required="false" visibility="nevershow" multi="false">
								<sci:help>Protocol Scale</sci:help>
								<sci:value>0</sci:value>
							</sci:arg>
							<sci:arg name="ByReference" type="BoolType" required="false" visibility="nevershow" multi="false">
								<sci:help>By Ref</sci:help>
								<sci:value>0</sci:value>
							</sci:arg>
							<sci:arg name="ComponentHelp" type="StringType" required="false" visibility="nevershow" multi="true">
								<sci:value>100</sci:value>
								<sci:value>Creates a new property with a specified value
</sci:value>
								<sci:value>For every data record that enters the component, a new property with name given by &lt;i&gt;NewProperty&lt;/i&gt; is created with the value specified in &lt;i&gt;DefaultValue&lt;/i&gt;.

For example, to create a new property with today&apos;s date for each record, enter &quot;Date&quot; in &lt;i&gt;NewProperty&lt;/i&gt;
and today&apos;s date in &lt;i&gt;DefaultValue&lt;/i&gt;.
</sci:value>
								<sci:value>Generic</sci:value>
								<sci:value/>
								<sci:value>Generic</sci:value>
								<sci:value/>
								<sci:value>None</sci:value>
								<sci:value/>
							</sci:arg>
							<sci:arg name="RegistrationVersion" type="StringType" required="false" visibility="nevershow" multi="false">
								<sci:help>The server version when this component was registered</sci:help>
								<sci:value>6.0.0.46</sci:value>
							</sci:arg>
							<sci:arg name="Component Sticky Notes" type="StringType" required="false" visibility="nevershow" multi="false"/>
							<sci:arg name="Protocol Sticky Notes" type="StringType" required="false" visibility="nevershow" multi="false">
								<sci:help>Protocol Sticky Notes</sci:help>
							</sci:arg>
							<sci:arg name="ComponentLocalID" type="LongType" required="false" visibility="nevershow" multi="false">
								<sci:help>Local Component Identifier</sci:help>
								<sci:value>9</sci:value>
							</sci:arg>
							<sci:arg name="Component Path" type="StringType" required="false" visibility="nevershow" multi="false">
								<sci:help>The original path within the database of this component.</sci:help>
								<sci:value>Components\Data Access and Manipulation\Manipulators\Create New Property</sci:value>
							</sci:arg>
						</sci:component>
					</sci:data>
					<sci:data object="SciTegic.JoinProperties.1">
						<sci:component name="Join Data from File" version="2">
							<sci:arg name="JoinUsing" type="StringType" required="true" visibility="visible" multi="false">
								<sci:help>The name of the property that identifies which records to join. When a record in the source 
file has the same value for this property as the incoming streaming data record, its properties and child 
nodes are added to the streaming record. Calculable properties can be used for the streaming data, but 
data in the source file must already contain stored properties to join.

If you provide a comma-separated 
list of property names, then by default all values must match. (You can control this behavior by changing 
JoinUsingListType.) Or, if you provide a property that is an array of values, then all values must match 
(and the source must provide the data in an array-based form.)</sci:help>
								<sci:member>JoinUsingListType</sci:member>
								<sci:member>IgnoreCase</sci:member>
								<sci:member>AcceptNonNumericStringsAsNumbers</sci:member>
								<sci:member>JoinPropertyType</sci:member>
								<sci:value>FPPRops</sci:value>
							</sci:arg>
							<sci:arg name="JoinUsingListType" type="StringType" required="true" visibility="visible" multi="false">
								<sci:help>&lt;p&gt;Indicates how &lt;i&gt;JoinUsing&lt;/i&gt; properties are interpreted when more than one property is listed:&lt;/p&gt;
&lt;ul&gt;
&lt;li&gt;&lt;i&gt;UseFirstDefinedValue&lt;/i&gt;: Join using only the first property in the list with a defined value for a record.
&lt;li&gt;&lt;i&gt;UseAllValues&lt;/i&gt;: Joins using the concatentation of the values of all properties listed; a match occurs only when records share the same value for all the properties.
&lt;/ul&gt;</sci:help>
								<sci:legalval>UseFirstDefinedValue</sci:legalval>
								<sci:legalval selected="true">UseAllValues</sci:legalval>
							</sci:arg>
							<sci:arg name="JoinPropertyType" type="StringType" required="true" visibility="visible" multi="false">
								<sci:help>The data type of the join property</sci:help>
								<sci:legalval>IsNumeric</sci:legalval>
								<sci:legalval selected="true">IsText</sci:legalval>
								<sci:legalval>IsDate</sci:legalval>
							</sci:arg>
							<sci:arg name="IgnoreCase" type="BoolType" required="true" visibility="visible" multi="false">
								<sci:help>Consider lower-case and upper-case letters as equivalent when determining the identity of &quot;JoinUsing&quot; propety values</sci:help>
								<sci:enabledscript>SetDisabledDetails(&apos;To enable, set JoinPropertyType to IsText&apos;);
Parameter(&apos;JoinPropertyType&apos;) eq &apos;IsText&apos;</sci:enabledscript>
								<sci:legalval selected="true">True</sci:legalval>
								<sci:legalval>False</sci:legalval>
							</sci:arg>
							<sci:arg name="Source" type="URLType" required="true" visibility="visible" multi="false" expanded="true">
								<sci:help>Names of data files or a learned model, to join with the streaming data that enters this component. If multiple files are given, each is joined in sequence. (The Windows browser reverses the order of the files during selection, so you should select from last to first.)</sci:help>
								<sci:member>SourceFormat</sci:member>
								<sci:member>Keep Properties</sci:member>
								<sci:value>$(UserDir)\SGLT_FCFP6_bits.tsv</sci:value>
							</sci:arg>
							<sci:arg name="SourceFormat" type="StringType" required="true" visibility="visible" multi="false">
								<sci:help>The name of the reader to use for the join source. (For readers with particular parameters, you can create them and save them, then add their name to the options list for this protocol.  For example, you could create a Delimited Text with Commas and No Column Names component, save it to your tab, then add it to this list and select.)
&lt;p&gt;
Note: When SourceFormat is a format with no column names, you must use property names of the form &quot;Column1&quot;, &quot;Column2&quot;, etc. in the JoinUsing parameter.</sci:help>
								<sci:legalval selected="true">Delimited Text With Column Names</sci:legalval>
								<sci:legalval>Delimited Text No Column Names</sci:legalval>
								<sci:legalval>Comma Delimited With Column Names</sci:legalval>
								<sci:legalval>Tab Delimited With Column Names</sci:legalval>
								<sci:legalval>Space Delimited With Column Names</sci:legalval>
								<sci:legalval>Excel XLS With Column Names</sci:legalval>
								<sci:legalval>Excel XLS No Column Names</sci:legalval>
								<sci:legalval>MDL SD Format</sci:legalval>
								<sci:legalval>SYBYL Mol2 Format</sci:legalval>
								<sci:legalval>Learned Model Reader</sci:legalval>
							</sci:arg>
							<sci:arg name="Keep Properties" type="PropertyPreviewType" required="false" visibility="visible" multi="false">
								<sci:help>A list of properties to join from the source file. If this value is not defined, all properties are joined into the record.</sci:help>
							</sci:arg>
							<sci:arg name="Join Behavior" type="GroupType" required="false" visibility="visible" multi="false">
								<sci:member>JoinOnto</sci:member>
								<sci:member>WhenJoiningOnto</sci:member>
								<sci:member>JoinAllNullString</sci:member>
								<sci:member>MultipleReferenceBehavior</sci:member>
								<sci:member>AppendNodes</sci:member>
							</sci:arg>
							<sci:arg name="JoinOnto" type="StringType" required="true" visibility="visible" multi="false">
								<sci:help>&lt;p&gt;Indicates which data record will be output:&lt;/p&gt;
&lt;ul&gt;
&lt;li&gt;&lt;i&gt;ProcessData&lt;/i&gt;: The data streaming through the pipeline remains with properties and child nodes from the source file copied onto the record.
&lt;li&gt;&lt;i&gt;Reference&lt;/i&gt;: The data from the source file remains with properties and child nodes from the streaming data record copied onto the record.  Only data records that successfully join against the incoming data stream will be output.
&lt;/ul&gt;</sci:help>
								<sci:legalval selected="true">ProcessData</sci:legalval>
								<sci:legalval>Reference</sci:legalval>
							</sci:arg>
							<sci:arg name="WhenJoiningOnto" type="StringType" required="true" visibility="visible" multi="false">
								<sci:help>&lt;p&gt;During the joining of two property lists, this parameter indicates how differences 
between the property lists are resolved.  
By default, the streaming input data (process data) serves 
as the base for a join and the source file data (reference data) is treated as the joining data (this 
distinction can be reversed using the &lt;i&gt;JoinOnto&lt;/i&gt; parameter).&lt;/p&gt;
&lt;ul&gt;
&lt;li&gt;&lt;i&gt;OverwriteOrCreate&lt;/i&gt;: 
Copies all properties from the joining data onto the base data, overwriting the values of any properties 
that already exist.
&lt;li&gt;&lt;i&gt;OverwriteExisting&lt;/i&gt;: Copies only those properties from 
the joining data to the base data that already exist on the base.
&lt;li&gt;&lt;i&gt;CreateIfNew&lt;/i&gt;: 
Copies only those properties from the joining data to the base data that do not already exist on the 
base data.
&lt;li&gt;&lt;i&gt;AppendOrCreate&lt;/i&gt;: The value of a joining property that already 
exists in the base data is appended  (as an array) to the value in the base property.  The other joining 
properties that are not already present in the base data are copied there.
&lt;li&gt;&lt;i&gt;AppendExisting&lt;/i&gt;: 
The value of a joining property that already exists in the base data is appended  (as an array) to the 
value in the base property.  No other properties are copied. 
&lt;li&gt;&lt;i&gt;GroupData&lt;/i&gt;: 
Creates a hierarchical group containing both the joining and base data.
&lt;/ul&gt;</sci:help>
								<sci:legalval>OverwriteOrCreate</sci:legalval>
								<sci:legalval>OverwriteExisting</sci:legalval>
								<sci:legalval>CreateIfNew</sci:legalval>
								<sci:legalval selected="true">AppendOrCreate</sci:legalval>
								<sci:legalval>AppendExisting</sci:legalval>
								<sci:legalval>GroupData</sci:legalval>
							</sci:arg>
							<sci:arg name="AppendNodes" type="BoolType" required="false" visibility="visible" multi="false" uimpl="false">
								<sci:help>When joining data records that contain child nodes, whether to append the child nodes of the joining data onto the base data as determined by the &lt;i&gt;JoinOnto&lt;/i&gt; parameter.</sci:help>
								<sci:legalval selected="true">True</sci:legalval>
								<sci:legalval>False</sci:legalval>
							</sci:arg>
							<sci:arg name="MultipleReferenceBehavior" type="StringType" required="true" visibility="visible" multi="false">
								<sci:help>&lt;p&gt;What to do if there are multiple records in the source file (reference data) with 
a matching value for the &lt;i&gt;JoinUsing&lt;/i&gt; property of an incoming streaming record.&lt;/p&gt;
&lt;ul&gt;
&lt;li&gt;&lt;i&gt;JoinFirst&lt;/i&gt;: 
Uses the first one found. 
&lt;li&gt;&lt;i&gt;JoinLast&lt;/i&gt;: Uses the last one found. 
&lt;li&gt;&lt;i&gt;JoinAll&lt;/i&gt;: 
Appends all values for each property together in an array. 
&lt;li&gt;&lt;i&gt;JoinTogether&lt;/i&gt;: 
Joins each of the matching records in the source file with the streaming record individually and independently, 
which results in multiple records output for one input record.
&lt;/ul&gt;</sci:help>
								<sci:legalval>JoinFirst</sci:legalval>
								<sci:legalval>JoinLast</sci:legalval>
								<sci:legalval>JoinAll</sci:legalval>
								<sci:legalval selected="true">JoinTogether</sci:legalval>
							</sci:arg>
							<sci:arg name="JoinAllNullString" type="StringType" required="false" visibility="visible" multi="false">
								<sci:help>&lt;p&gt;This string is used during append to pad out empty values when MultipleReferenceBehavior is set to  &quot;JoinAll&quot;. This keeps the generated arrays of values in sync for multiple references.&lt;/p&gt;
&lt;p&gt;The value &quot;None&quot; causes no padding to occur.&lt;/p&gt;
&lt;p&gt;
&lt;b&gt;Note&lt;/b&gt;: Missing values for a property in a delimited text file are represented as empty strings rather than null values.  These empty strings will act as placeholders in arrays but will not be replaced by the JoinAllNullString.&lt;/p&gt;</sci:help>
								<sci:enabledscript>SetDisabledDetails(&apos;To enable, set MultipleReferenceBehavior to JoinAll&apos;);
Parameter(&apos;MultipleReferenceBehavior&apos;) eq &apos;JoinAll&apos;</sci:enabledscript>
								<sci:value>None</sci:value>
							</sci:arg>
							<sci:arg name="Additional Options" type="GroupType" required="false" visibility="visible" multi="false">
								<sci:help>Contains less commonly used parameters</sci:help>
								<sci:member>Prefix</sci:member>
								<sci:member>UseIndexFile</sci:member>
								<sci:member>GroupName</sci:member>
							</sci:arg>
							<sci:arg name="Prefix" type="StringType" required="false" visibility="visible" multi="false">
								<sci:help>A prefix to add to each property name as it is joined onto the streaming data (instead of overwriting or appending to the existing value).</sci:help>
							</sci:arg>
							<sci:arg name="UseIndexFile" type="StringType" required="false" visibility="visible" multi="false">
								<sci:help>An index file speeds up subsequent access to the same join source file. The options are:

&lt;ul&gt;
&lt;li&gt;&lt;b&gt;None:&lt;/B&gt; 
Do not create or use an index file&lt;/li&gt;
&lt;li&gt;&lt;b&gt;Next to Source:&lt;/B&gt; Create or 
use an index file that is next to your source file, with &quot;.idx&quot; appended to the filename&lt;/li&gt;
&lt;li&gt;&lt;b&gt;In 
User Directory:&lt;/B&gt; Create an index file that other processes by the same user can access. (This 
is in directory $(UserDir)/JoinIndices.)&lt;/li&gt;
&lt;li&gt;&lt;b&gt;In System Directory:&lt;/B&gt; 
Create an index file that all users can access. (This is in directory $(SciTegicRoot)/JoinIndices.)&lt;/li&gt;
&lt;/UL&gt;</sci:help>
								<sci:legalval>None</sci:legalval>
								<sci:legalval>Next to Source</sci:legalval>
								<sci:legalval selected="true">In User Directory</sci:legalval>
								<sci:legalval>In System Directory</sci:legalval>
							</sci:arg>
							<sci:arg name="GroupName" type="StringType" required="false" visibility="visible" multi="false">
								<sci:help>If WhenJoiningOnto is set to &quot;GroupData&quot;, this is the name of the group node into which the results are placed</sci:help>
								<sci:enabledscript>SetDisabledDetails(&apos;To enable, set WhenJoiningOnto to GroupData&apos;);
Parameter(&apos;WhenJoiningOnto&apos;) eq &apos;GroupData&apos;</sci:enabledscript>
								<sci:value>Data</sci:value>
							</sci:arg>
							<sci:arg name="ComponentAttributes" type="StringType" required="false" visibility="hidden" multi="true">
								<sci:help>Component Attributes</sci:help>
								<sci:legalval selected="true">ComponentTakesInput</sci:legalval>
								<sci:legalval selected="true">ComponentReturnsPass</sci:legalval>
								<sci:legalval selected="true">ComponentReturnsFail</sci:legalval>
								<sci:legalval>ComponentRunsLocal</sci:legalval>
							</sci:arg>
							<sci:arg name="OnDataTypeError" type="StringType" required="true" visibility="hidden" multi="false">
								<sci:legalval selected="true">Halt</sci:legalval>
								<sci:legalval>Fail</sci:legalval>
								<sci:legalval>Pass</sci:legalval>
							</sci:arg>
							<sci:arg name="OnGeneralError" type="StringType" required="true" visibility="hidden" multi="false">
								<sci:legalval selected="true">Halt</sci:legalval>
								<sci:legalval>Fail</sci:legalval>
								<sci:legalval>Pass</sci:legalval>
							</sci:arg>
							<sci:arg name="CustomErrorText" type="StringType" required="false" visibility="nevershow" multi="false"/>
							<sci:arg name="ReplaceNullsInFirstRecord" type="BoolType" required="false" visibility="nevershow" multi="false" uimpl="false">
								<sci:help>Specifies whether to replace nulls in the first merged record when KeepAllNullString is specified.</sci:help>
								<sci:legalval selected="true">True</sci:legalval>
								<sci:legalval>False</sci:legalval>
							</sci:arg>
							<sci:arg name="AcceptNonNumericStringsAsNumbers" type="BoolType" required="false" visibility="nevershow" multi="false">
								<sci:help>Determines whether &lt;b&gt;all&lt;/b&gt; string values for the JoinUsing property -- even 
non-numeric ones such as &apos;abc&apos; or &apos;1.0c&apos; -- will be coerced to numbers when  JoinPropertyType 
is set to IsNumeric.  

If set to True, then a string such as &apos;abc&apos; that does not begin with 
a numeric portion will be coerced to zero, while a string such as &apos;1.0c&apos; that begins with a 
numeric portion will be coerced to the corresponding number (in this case 1.0).  

If set to False, then 
records containing non-numeric strings for the JoinUsing property will be sent out the Fail port.</sci:help>
								<sci:legalval>True</sci:legalval>
								<sci:legalval selected="true">False</sci:legalval>
							</sci:arg>
							<sci:arg name="UncompressZIPFiles" type="BoolType" required="true" visibility="nevershow" multi="false">
								<sci:help>Whether to uncompress ZIP files for speed</sci:help>
								<sci:legalval selected="true">True</sci:legalval>
								<sci:legalval>False</sci:legalval>
							</sci:arg>
							<sci:arg name="Registrant" type="StringType" required="false" visibility="nevershow" multi="false">
								<sci:help>The user who registered this component.</sci:help>
								<sci:value>scitegic/generic</sci:value>
							</sci:arg>
							<sci:arg name="RegistrationDate" type="StringType" required="false" visibility="nevershow" multi="false">
								<sci:help>The date this component was registered.</sci:help>
								<sci:value>Wed Feb 20 13:51:16 2013</sci:value>
							</sci:arg>
							<sci:arg name="ComponentGUID" type="StringType" required="false" visibility="nevershow" multi="false">
								<sci:value>{D24316C3-9D5C-4B5D-ADF3-28F258F11858}</sci:value>
							</sci:arg>
							<sci:arg name="CheckSyntax" type="BoolType" required="true" visibility="nevershow" multi="false">
								<sci:help>Whether to perform a quick syntax check at the beginning of the file when we open it, and if a problem is found, throw an error.</sci:help>
								<sci:legalval selected="true">True</sci:legalval>
								<sci:legalval>False</sci:legalval>
							</sci:arg>
							<sci:arg name="SourceComponent" type="ComponentType" required="false" visibility="nevershow" multi="false">
								<sci:help>Name of the data format of the Source file</sci:help>
								<sci:value>$(SourceFormat)</sci:value>
							</sci:arg>
							<sci:arg name="ComponentDisplayName" type="StringType" required="false" visibility="nevershow" multi="false"/>
							<sci:arg name="ComponentAutoDisplayName" type="ExpressionType" required="false" visibility="nevershow" multi="false">
								<sci:help>Automatically update the component display name when the &quot;JoinUsing&quot; property is changed. This feature is turned off after the user manually changes the display name of the component in Protocol workspace.</sci:help>
								<sci:value>if (strlength(trim(parameter(&apos;JoinUsing&apos;, 2))) &gt; 0) then
	&quot;Join on &quot; . trim(parameter(&apos;JoinUsing&apos;, 2));
else
	&quot;&quot;;
end if;</sci:value>
							</sci:arg>
							<sci:arg name="DerivedFrom" type="StringType" required="false" visibility="nevershow" multi="false">
								<sci:help>The component this component is based upon.</sci:help>
								<sci:value>Join Data from File</sci:value>
							</sci:arg>
							<sci:arg name="ComponentDisabled" type="LongType" required="false" visibility="nevershow" multi="false">
								<sci:value>0</sci:value>
							</sci:arg>
							<sci:arg name="ComponentIcon" type="StringType" required="true" visibility="nevershow" multi="false">
								<sci:value>JOINNODE</sci:value>
							</sci:arg>
							<sci:arg name="ComponentPoint" type="StringType" required="false" visibility="nevershow" multi="false">
								<sci:value>2106 -95</sci:value>
							</sci:arg>
							<sci:arg name="ComponentHelp" type="StringType" required="false" visibility="nevershow" multi="true">
								<sci:value>100</sci:value>
								<sci:value>Augments data records with properties from data in a file when specified property values match</sci:value>
								<sci:value>&lt;p&gt;For each incoming data record, a property value or set of values specified by 
&lt;i&gt;JoinUsing&lt;/i&gt; is used to identify matching records from &lt;i&gt;Source&lt;/i&gt;.  Properties 
from these records are added to the incoming data record.  If no match is found, the record is sent out 
the Fail port.&lt;/p&gt;

&lt;p&gt;Records match if the value of the &lt;i&gt;JoinUsing&lt;/i&gt; property 
is the same for the incoming record as in the file.  If multiple &lt;i&gt;JoinUsing&lt;/i&gt; properties 
are specified, the behavior depends on &lt;i&gt;JoinUsingListType&lt;/i&gt;.&lt;/p&gt;

&lt;p&gt;By default 
this component expects the source file to be delimited text with column names.  If the file is of a different 
format, you should change &lt;i&gt;SourceFormat&lt;/i&gt; accordingly.&lt;/p&gt;

&lt;b&gt;Notes:&lt;/b&gt;
&lt;ul&gt;
&lt;li&gt;By 
default only properties are extracted from the matching records.  Use &lt;i&gt;JoinOnto&lt;/i&gt; to 
obtain additional information such as molecular data.&lt;/li&gt;
&lt;/ul&gt;

&lt;b&gt;See Also:&lt;/b&gt;
&lt;ul&gt;
&lt;li&gt;Use 
&lt;a href=&quot;javascript:DoLink(&apos;{BDEEEC41-E62B-4FDE-B0D0-8B9C96CA2497}&apos;)&quot;&gt;Join 
Data from Cache&lt;/a&gt; to join against a data cache created using the &lt;a href=&quot;javascript:DoLink(&apos;{674E3781-33EA-42BB-9099-49CB4C3D08E6}&apos;)&quot;&gt;Cache 
Writer&lt;/a&gt;.&lt;/li&gt;
&lt;/ul&gt;</sci:value>
								<sci:value>Generic</sci:value>
								<sci:value/>
								<sci:value>Generic</sci:value>
								<sci:value>Data records which match at least one record in the source file.</sci:value>
								<sci:value>Generic</sci:value>
								<sci:value>Data records for which no match was found in the source file.</sci:value>
							</sci:arg>
							<sci:arg name="Component Sticky Notes" type="StringType" required="false" visibility="nevershow" multi="false"/>
							<sci:arg name="RegistrationVersion" type="StringType" required="false" visibility="nevershow" multi="false">
								<sci:help>The server version when this component was registered</sci:help>
								<sci:value>9.0.1.18</sci:value>
							</sci:arg>
							<sci:arg name="ComponentLocalID" type="LongType" required="false" visibility="nevershow" multi="false">
								<sci:help>Local Component Identifier</sci:help>
								<sci:value>10</sci:value>
							</sci:arg>
							<sci:arg name="Component Path" type="StringType" required="false" visibility="nevershow" multi="false">
								<sci:help>The original path within the database of this component.</sci:help>
								<sci:value>Components\Data Access and Manipulation\Manipulators\Join Data from File</sci:value>
							</sci:arg>
						</sci:component>
					</sci:data>
					<sci:data object="SciTegic.EvaluateExpression.1">
						<sci:component name="Custom Manipulator (PilotScript)" version="2">
							<sci:arg name="Expression" type="ExpressionType" required="true" visibility="visible" multi="false" expanded="true" implbase="{0995D675-7EE2-432C-95DF-E91C14052B22}">
								<sci:help>Expression (or list of expressions separated by semi-colons) to evaluate.</sci:help>
								<sci:member>Initial Expression</sci:member>
								<sci:member>Final Expression</sci:member>
								<sci:member>Keep Calculated Properties</sci:member>
								<sci:value>FOR #fdr in 1 .. numvalues(FCFP_6)
LOOP
			IF property(&apos;CMP_FCFP_6#&apos; . FCFP_6[#fdr]) is defined THEN property(&apos;CMP_FCFP_6#&apos; . FCFP_6[#fdr]) := 1;
			END IF;
END LOOP;
</sci:value>
							</sci:arg>
							<sci:arg name="Initial Expression" type="ExpressionType" required="false" visibility="visible" multi="false" implbase="{0995D675-7EE2-432C-95DF-E91C14052B22}">
								<sci:help>&lt;p&gt;
This expression is executed only the first time data passes into the component.
&lt;p/&gt; 
Since there is no data available at initialization time, only expressions referencing local or global properties are allowed.
&lt;/p&gt;</sci:help>
							</sci:arg>
							<sci:arg name="Final Expression" type="ExpressionType" required="false" visibility="visible" multi="false" implbase="{0995D675-7EE2-432C-95DF-E91C14052B22}">
								<sci:help>&lt;p&gt;
This expression is executed only at finalization (after the last data passes out of the component).
&lt;p/&gt; 
Since there is no data available at finalization time, only expressions referencing local or global properties are allowed.
&lt;/p&gt;</sci:help>
							</sci:arg>
							<sci:arg name="Keep Calculated Properties" type="BoolType" required="true" visibility="visible" multi="false" implbase="{0995D675-7EE2-432C-95DF-E91C14052B22}">
								<sci:help>Adds any properties calculated in this component to a data record&apos;s property list.</sci:help>
								<sci:legalval selected="true">True</sci:legalval>
								<sci:legalval>False</sci:legalval>
							</sci:arg>
							<sci:arg name="ComponentAttributes" type="StringType" required="false" visibility="hidden" multi="true">
								<sci:help>Component Attributes</sci:help>
								<sci:legalval selected="true">ComponentTakesInput</sci:legalval>
								<sci:legalval selected="true">ComponentReturnsPass</sci:legalval>
								<sci:legalval>ComponentReturnsFail</sci:legalval>
								<sci:legalval>ComponentRunsLocal</sci:legalval>
							</sci:arg>
							<sci:arg name="OnDataTypeError" type="StringType" required="true" visibility="hidden" multi="false">
								<sci:help>When an expected data type is not found during processing:  
  Halt: Terminate the execution of the network
  Fail: Continue execution of the network, passing data out the Fail(red) port
  Pass: Continue execution of the network, passing data out the Pass(green) port</sci:help>
								<sci:legalval selected="true">Halt</sci:legalval>
								<sci:legalval>Fail</sci:legalval>
								<sci:legalval>Pass</sci:legalval>
							</sci:arg>
							<sci:arg name="OnGeneralError" type="StringType" required="true" visibility="hidden" multi="false">
								<sci:help>When an recoverable error occurs during processing:  
  Halt: Terminate the execution of the network
  Fail: Continue execution of the network, passing data out the Fail(red) port
  Pass: Continue execution of the network, passing data out the Pass(green) port</sci:help>
								<sci:legalval selected="true">Halt</sci:legalval>
								<sci:legalval>Fail</sci:legalval>
								<sci:legalval>Pass</sci:legalval>
							</sci:arg>
							<sci:arg name="CustomErrorText" type="StringType" required="false" visibility="nevershow" multi="false">
								<sci:help>Custom Error Message</sci:help>
							</sci:arg>
							<sci:arg name="Do Screen" type="BoolType" required="false" visibility="nevershow" multi="false" implbase="{0995D675-7EE2-432C-95DF-E91C14052B22}">
								<sci:help>When TRUE, controls which exit port is used for
each data record by evaluating the final expression
(or only one) listed in the &quot;Expression&quot; parameter.
   -Pass (green) port when expression true
   -Fail (red) port when expression false</sci:help>
								<sci:legalval>True</sci:legalval>
								<sci:legalval selected="true">False</sci:legalval>
							</sci:arg>
							<sci:arg name="ExpressionVersion" type="LongType" required="false" visibility="nevershow" multi="false" implbase="{0995D675-7EE2-432C-95DF-E91C14052B22}">
								<sci:help>Version of expression parser to use.</sci:help>
								<sci:value>2</sci:value>
							</sci:arg>
							<sci:arg name="Registrant" type="StringType" required="false" visibility="nevershow" multi="false">
								<sci:help>The user who registered this component.</sci:help>
								<sci:value>scitegic/generic</sci:value>
							</sci:arg>
							<sci:arg name="RegistrationDate" type="StringType" required="false" visibility="nevershow" multi="false">
								<sci:help>The date this component was registered.</sci:help>
								<sci:value>Mon Jan 21 09:55:43 2008</sci:value>
							</sci:arg>
							<sci:arg name="ComponentDisplayName" type="StringType" required="false" visibility="nevershow" multi="false"/>
							<sci:arg name="ComponentAutoDisplayName" type="ExpressionType" required="false" visibility="nevershow" multi="false">
								<sci:help>Automatically update the component display name when the &quot;Expression&quot; property is changed. This feature is turned off after the user manually changes the display name of the component in Protocol workspace.</sci:help>
								<sci:value>#displayName := trim(Parameter(&apos;Expression&apos;, 2));
if(strlength(#displayName) &gt; 0) then	
	/* Find the first line break */
	#nl := FindSubstring(#displayName, &quot;\r&quot;);
	if #nl &lt;= 0 then
		#nl := FindSubstring(#displayName, &quot;\n&quot;);
	end if;

	/* Keep the first line only */
	if (#nl &gt; 0) then
		StrErase(#displayName, #nl);
	end if;
	
	#displayName;
else
	&quot;&quot;;
end if;</sci:value>
							</sci:arg>
							<sci:arg name="DerivedFrom" type="StringType" required="false" visibility="nevershow" multi="false">
								<sci:help>The component this component is based upon.</sci:help>
								<sci:value>Custom Manipulator (PilotScript)</sci:value>
							</sci:arg>
							<sci:arg name="ComponentIcon" type="StringType" required="true" visibility="nevershow" multi="false">
								<sci:value>EXPRESSIONNODE</sci:value>
							</sci:arg>
							<sci:arg name="ComponentDisabled" type="LongType" required="false" visibility="nevershow" multi="false">
								<sci:value>0</sci:value>
							</sci:arg>
							<sci:arg name="ComponentGUID" type="StringType" required="false" visibility="nevershow" multi="false">
								<sci:value>{0995D675-7EE2-432C-95DF-E91C14052B22}</sci:value>
							</sci:arg>
							<sci:arg name="ComponentPoint" type="StringType" required="false" visibility="nevershow" multi="false">
								<sci:value>2394 -95</sci:value>
							</sci:arg>
							<sci:arg name="ComponentHelp" type="StringType" required="false" visibility="nevershow" multi="true">
								<sci:value>100</sci:value>
								<sci:value>Applies a PilotScript expression to each data record
</sci:value>
								<sci:value>&lt;p&gt;PilotScript is the native scripting language in Pipeline Pilot.  It is based on PL/SQL and allows you to query or alter the properties on data records.  For example, the expression:

&lt;blockquote&gt;
&lt;code&gt;A := 10;&lt;/code&gt;
&lt;/blockquote&gt;
creates a property named &quot;A&quot; and sets the value to &quot;10&quot;.&lt;/p&gt;

&lt;p&gt;For each incoming data record the PilotScript statements in &lt;i&gt;Expression&lt;/i&gt; are evaluated.&lt;/p&gt;

&lt;p&gt;&lt;b&gt;Notes:&lt;/b&gt;
&lt;ul&gt;
&lt;li&gt;To initialize global variables such as counters, use &lt;i&gt;Initial Expression&lt;/i&gt;.&lt;/li&gt; 
&lt;li&gt;To clean up global variables or calculate final results use &lt;i&gt;Final Expression&lt;/i&gt;.&lt;/li&gt;
&lt;li&gt;Parameters on Custom Manipulators do not become global variables that can be accessed via &lt;i&gt;@ParameterName&lt;/i&gt; syntax.  They must be accessed by using the &lt;i&gt;Parameter(&apos;ParameterName&apos;)&lt;/i&gt; function or by using token substitution via &lt;i&gt;$(ParameterName)&lt;/i&gt; syntax.&lt;/li&gt;
&lt;/ul&gt;

&lt;p&gt;&lt;b&gt;See Also:&lt;/b&gt;&lt;/p&gt;
&lt;ul&gt;
&lt;li&gt;For more information on PilotScript, see &lt;a href=&quot;javascript:DoLink(&apos;scihelpdocs/user/pscript/pscript_overview.htm&apos;)&quot;&gt;PilotScript Overview&lt;/a&gt;.&lt;/li&gt;
&lt;li&gt;To use PilotScript to filter data records use &lt;a href=&quot;javascript:DoLink(&apos;{DD58ECD1-516F-48FE-A5DB-8328AED680F2}&apos;)&quot;&gt;Custom Filter (PilotScript)&lt;/a&gt;.&lt;/li&gt;
&lt;/ul&gt;

</sci:value>
								<sci:value>Generic</sci:value>
								<sci:value/>
								<sci:value>Generic</sci:value>
								<sci:value/>
								<sci:value>None</sci:value>
								<sci:value/>
							</sci:arg>
							<sci:arg name="RegistrationVersion" type="StringType" required="false" visibility="nevershow" multi="false">
								<sci:help>The server version when this component was registered</sci:help>
								<sci:value>7.0.0.35</sci:value>
							</sci:arg>
							<sci:arg name="Component Sticky Notes" type="StringType" required="false" visibility="nevershow" multi="false"/>
							<sci:arg name="ComponentLocalID" type="LongType" required="false" visibility="nevershow" multi="false">
								<sci:help>Local Component Identifier</sci:help>
								<sci:value>11</sci:value>
							</sci:arg>
							<sci:arg name="Component Path" type="StringType" required="false" visibility="nevershow" multi="false">
								<sci:help>The original path within the database of this component.</sci:help>
								<sci:value>Components\Data Access and Manipulation\Manipulators\Custom Manipulator (PilotScript)</sci:value>
							</sci:arg>
						</sci:component>
					</sci:data>
					<sci:data object="SciTegic.EvaluateExpression.1">
						<sci:component name="Custom Manipulator (PilotScript)" version="2">
							<sci:arg name="Expression" type="ExpressionType" required="true" visibility="visible" multi="false" expanded="true" implbase="{0995D675-7EE2-432C-95DF-E91C14052B22}">
								<sci:help>Expression (or list of expressions separated by semi-colons) to evaluate.</sci:help>
								<sci:member>Initial Expression</sci:member>
								<sci:member>Final Expression</sci:member>
								<sci:member>Keep Calculated Properties</sci:member>
								<sci:value>rkeep(&apos;^TGT|^CMP&apos;);  </sci:value>
							</sci:arg>
							<sci:arg name="Initial Expression" type="ExpressionType" required="false" visibility="visible" multi="false" implbase="{0995D675-7EE2-432C-95DF-E91C14052B22}">
								<sci:help>&lt;p&gt;
This expression is executed only the first time data passes into the component.
&lt;p/&gt; 
Since there is no data available at initialization time, only expressions referencing local or global properties are allowed.
&lt;/p&gt;</sci:help>
							</sci:arg>
							<sci:arg name="Final Expression" type="ExpressionType" required="false" visibility="visible" multi="false" implbase="{0995D675-7EE2-432C-95DF-E91C14052B22}">
								<sci:help>&lt;p&gt;
This expression is executed only at finalization (after the last data passes out of the component).
&lt;p/&gt; 
Since there is no data available at finalization time, only expressions referencing local or global properties are allowed.
&lt;/p&gt;</sci:help>
							</sci:arg>
							<sci:arg name="Keep Calculated Properties" type="BoolType" required="true" visibility="visible" multi="false" implbase="{0995D675-7EE2-432C-95DF-E91C14052B22}">
								<sci:help>Adds any properties calculated in this component to a data record&apos;s property list.</sci:help>
								<sci:legalval selected="true">True</sci:legalval>
								<sci:legalval>False</sci:legalval>
							</sci:arg>
							<sci:arg name="ComponentAttributes" type="StringType" required="false" visibility="hidden" multi="true">
								<sci:help>Component Attributes</sci:help>
								<sci:legalval selected="true">ComponentTakesInput</sci:legalval>
								<sci:legalval selected="true">ComponentReturnsPass</sci:legalval>
								<sci:legalval>ComponentReturnsFail</sci:legalval>
								<sci:legalval>ComponentRunsLocal</sci:legalval>
							</sci:arg>
							<sci:arg name="OnDataTypeError" type="StringType" required="true" visibility="hidden" multi="false">
								<sci:legalval selected="true">Halt</sci:legalval>
								<sci:legalval>Fail</sci:legalval>
								<sci:legalval>Pass</sci:legalval>
							</sci:arg>
							<sci:arg name="OnGeneralError" type="StringType" required="true" visibility="hidden" multi="false">
								<sci:legalval selected="true">Halt</sci:legalval>
								<sci:legalval>Fail</sci:legalval>
								<sci:legalval>Pass</sci:legalval>
							</sci:arg>
							<sci:arg name="CustomErrorText" type="StringType" required="false" visibility="nevershow" multi="false"/>
							<sci:arg name="Do Screen" type="BoolType" required="false" visibility="nevershow" multi="false" implbase="{0995D675-7EE2-432C-95DF-E91C14052B22}">
								<sci:help>When TRUE, controls which exit port is used for
each data record by evaluating the final expression
(or only one) listed in the &quot;Expression&quot; parameter.
   -Pass (green) port when expression true
   -Fail (red) port when expression false</sci:help>
								<sci:legalval>True</sci:legalval>
								<sci:legalval selected="true">False</sci:legalval>
							</sci:arg>
							<sci:arg name="ExpressionVersion" type="LongType" required="false" visibility="nevershow" multi="false" implbase="{0995D675-7EE2-432C-95DF-E91C14052B22}">
								<sci:help>Version of expression parser to use.</sci:help>
								<sci:value>2</sci:value>
							</sci:arg>
							<sci:arg name="Registrant" type="StringType" required="false" visibility="nevershow" multi="false">
								<sci:help>The user who registered this component.</sci:help>
								<sci:value>scitegic/generic</sci:value>
							</sci:arg>
							<sci:arg name="RegistrationDate" type="StringType" required="false" visibility="nevershow" multi="false">
								<sci:help>The date this component was registered.</sci:help>
								<sci:value>Mon Jan 21 09:55:43 2008</sci:value>
							</sci:arg>
							<sci:arg name="ComponentDisplayName" type="StringType" required="false" visibility="nevershow" multi="false">
								<sci:value>re-order data</sci:value>
							</sci:arg>
							<sci:arg name="DerivedFrom" type="StringType" required="false" visibility="nevershow" multi="false">
								<sci:help>The component this component is based upon.</sci:help>
								<sci:value>Custom Manipulator (PilotScript)</sci:value>
							</sci:arg>
							<sci:arg name="ComponentIcon" type="StringType" required="true" visibility="nevershow" multi="false">
								<sci:value>ExpressionNode</sci:value>
							</sci:arg>
							<sci:arg name="ComponentDisabled" type="LongType" required="false" visibility="nevershow" multi="false">
								<sci:value>0</sci:value>
							</sci:arg>
							<sci:arg name="ComponentGUID" type="StringType" required="false" visibility="nevershow" multi="false">
								<sci:value>{0995D675-7EE2-432C-95DF-E91C14052B22}</sci:value>
							</sci:arg>
							<sci:arg name="ComponentPoint" type="StringType" required="false" visibility="nevershow" multi="false">
								<sci:value>2682 -95</sci:value>
							</sci:arg>
							<sci:arg name="ComponentHelp" type="StringType" required="false" visibility="nevershow" multi="true">
								<sci:value>100</sci:value>
								<sci:value>Applies a PilotScript expression to each data record
</sci:value>
								<sci:value>&lt;p&gt;PilotScript is the native scripting language in Pipeline Pilot.  It is based on PL/SQL and allows you to query or alter the properties on data records.  For example, the expression:

&lt;blockquote&gt;
&lt;code&gt;A := 10;&lt;/code&gt;
&lt;/blockquote&gt;
creates a property named &quot;A&quot; and sets the value to &quot;10&quot;.&lt;/p&gt;

&lt;p&gt;For each incoming data record the PilotScript statements in &lt;i&gt;Expression&lt;/i&gt; are evaluated.&lt;/p&gt;

&lt;p&gt;&lt;b&gt;Notes:&lt;/b&gt;
&lt;ul&gt;
&lt;li&gt;To initialize global variables such as counters, use &lt;i&gt;Initial Expression&lt;/i&gt;.&lt;/li&gt; 
&lt;li&gt;To clean up global variables or calculate final results use &lt;i&gt;Final Expression&lt;/i&gt;.&lt;/li&gt;
&lt;li&gt;Parameters on Custom Manipulators do not become global variables that can be accessed via &lt;i&gt;@ParameterName&lt;/i&gt; syntax.  They must be accessed by using the &lt;i&gt;Parameter(&apos;ParameterName&apos;)&lt;/i&gt; function or by using token substitution via &lt;i&gt;$(ParameterName)&lt;/i&gt; syntax.&lt;/li&gt;
&lt;/ul&gt;

&lt;p&gt;&lt;b&gt;See Also:&lt;/b&gt;&lt;/p&gt;
&lt;ul&gt;
&lt;li&gt;For more information on PilotScript, see &lt;a href=&quot;javascript:DoLink(&apos;scihelpdocs/user/pscript/pscript_overview.htm&apos;)&quot;&gt;PilotScript Overview&lt;/a&gt;.&lt;/li&gt;
&lt;li&gt;To use PilotScript to filter data records use &lt;a href=&quot;javascript:DoLink(&apos;{DD58ECD1-516F-48FE-A5DB-8328AED680F2}&apos;)&quot;&gt;Custom Filter (PilotScript)&lt;/a&gt;.&lt;/li&gt;
&lt;/ul&gt;

</sci:value>
								<sci:value>Generic</sci:value>
								<sci:value/>
								<sci:value>Generic</sci:value>
								<sci:value/>
								<sci:value>None</sci:value>
								<sci:value/>
							</sci:arg>
							<sci:arg name="RegistrationVersion" type="StringType" required="false" visibility="nevershow" multi="false">
								<sci:help>The server version when this component was registered</sci:help>
								<sci:value>7.0.0.35</sci:value>
							</sci:arg>
							<sci:arg name="Component Sticky Notes" type="StringType" required="false" visibility="nevershow" multi="false"/>
							<sci:arg name="ComponentLocalID" type="LongType" required="false" visibility="nevershow" multi="false">
								<sci:help>Local Component Identifier</sci:help>
								<sci:value>8</sci:value>
							</sci:arg>
							<sci:arg name="Component Path" type="StringType" required="false" visibility="nevershow" multi="false">
								<sci:help>The original path within the database of this component.</sci:help>
								<sci:value>Components\Data Access and Manipulation\Manipulators\Custom Manipulator (PilotScript)</sci:value>
							</sci:arg>
						</sci:component>
					</sci:data>
					<sci:connectid from="0" to="1" type="true"/>
					<sci:connectid from="1" to="2" type="true"/>
					<sci:connectid from="2" to="3" type="true"/>
					<sci:connectid from="3" to="4" type="true"/>
					<sci:connectid from="4" to="6" type="true"/>
					<sci:connectid from="6" to="9" type="true"/>
					<sci:connectid from="9" to="10" type="true"/>
					<sci:connectid from="10" to="11" type="true"/>
					<sci:connectid from="11" to="8" type="true"/>
				</sci:protocol>
			</sci:data>
			<sci:data object="SciTegic.Protocol.1">
				<sci:component name="170914_PCM_SGLT_RF" version="2">
					<sci:arg name="Model Output" type="StringType" required="true" visibility="visible" multi="true">
						<sci:help>Specifies properties to compute. Options are:
&lt;ul&gt;
&lt;li&gt;170914_PCM_SGLT_RF: The model&apos;s prediction.
&lt;/ul&gt;
</sci:help>
						<sci:legalval selected="true">170914_PCM_SGLT_RF</sci:legalval>
					</sci:arg>
					<sci:arg name="ShowRInputOutput" type="StringType" required="false" visibility="visible" multi="true">
						<sci:help>Specify whether or not to show the R script and the R stdout in Notepad viewers</sci:help>
						<sci:legalval>Script</sci:legalval>
						<sci:legalval>StdOutput</sci:legalval>
					</sci:arg>
					<sci:arg name="DeclareLocal" type="TextType" required="false" visibility="visible" multi="false" implbase="{87883106-4E83-4C0F-BE5B-D87AAF2E6BA7}" uimpl="true">
						<sci:value>DomainPointInfoText,ExtraOutput,i,s,calcProps,ShowRScript,ShowRStdOutput,CalculatedProperties,RPlotWidth,RPlotHeight,RParScript,PlotName,RFunctionsFile,tmp,propnames,lowerlimit</sci:value>
					</sci:arg>
					<sci:arg name="Parallel Processing Options" type="StringType" required="false" visibility="visible" multi="false" expanded="true" uimpl="true">
						<sci:help>&lt;p&gt;&lt;b&gt;Note:&lt;/b&gt; This is a prototype feature, which we are making available
because we feel it is a useful technique to improve data throughput speeds in many situations. In particular, it can help to optimize resource use on multi-CPU and multi-core machines and on server clusters.
We welcome your feedback on scenarios where it works well, scenarios where it does not, and any other opinions you have about this utility.
&lt;/p&gt;&lt;hr/&gt;&lt;p&gt;
When set to True, this set of options allow the subprotocol to execute in parallel on one or more independent Pipeline Pilot servers, running local or remote.  Additional parameters control the number of data records to send in each process batch, the list of Pipeline Pilot servers to use, the number of protocol processes that can be executed on each server, and whether to preserve the order of the processed data records.
&lt;/p&gt;&lt;p&gt;
Use this option judiciously, since it will not increase throughput in all circumstances. In general, it will yield improved performance when the parallelization benefits outweigh the data transfer overhead for the specified batch size.
&lt;/p&gt;&lt;p&gt;
For more information on the parallel subprotocol options, see &lt;a href=&quot;javascript:DoLink(&apos;scihelpdocs/user/subprots/subprot_parallel_processing.htm&apos;)&quot;&gt;Parallel Processing Subprotocols&lt;/a&gt;.
&lt;/p&gt;
</sci:help>
						<sci:member>Parallel Processing Options Batch Size</sci:member>
						<sci:member>Parallel Processing Options Server</sci:member>
						<sci:member>Parallel Processing Options Preserve Order</sci:member>
						<sci:value>$(R_Run_Remote)</sci:value>
					</sci:arg>
					<sci:arg name="Parallel Processing Options Batch Size" type="LongType" required="true" visibility="visible" multi="false" uimpl="true">
						<sci:help>The number of records to send to the remote server(s) for each subprotocol execution.  In general, performance is optimized when the amount of time required to process each batch is at least 10 seconds (note that this can vary depending on the characteristics of the remote server&apos;s hardware)</sci:help>
						<sci:enabledscript>SetDisabledDetails(&quot;This parameter is only applicable if &apos;Parallel Processing Options&apos; is &apos;True&apos;&quot;);
Parameter(&apos;Parallel Processing Options&apos;);</sci:enabledscript>
						<sci:value>50000</sci:value>
					</sci:arg>
					<sci:arg name="Parallel Processing Options Server" type="StringType" required="false" visibility="visible" multi="true" legalvalsenforced="false" uimpl="true">
						<sci:help>&lt;p&gt;
Comma separated list of Pipeline Pilot servers on which to execute the parallel subprotocol.  The server names should be in the same format as the Pipeline Pilot Client&apos;s change server dialog (server-name:port-number).
&lt;/p&gt;&lt;p&gt;
Specifying &lt;b&gt;localhost&lt;/b&gt; as a server will cause the subprotocol to use its own Pipeline Pilot server.  This can be helpful on multi-CPU/multi-core systems (where the subprotocol jobs are spawned on the same machine) and Pipeline Pilot Linux clusters (where &apos;localhost&apos; requests spawning the subprotocol jobs on the same cluster).
&lt;/p&gt;</sci:help>
						<sci:member>Parallel Processing Options Server Processes</sci:member>
						<sci:validscript>SetInvalidDetails(&apos;This parameter is required.&apos;);
Parameter() ne &apos;&apos;;</sci:validscript>
						<sci:enabledscript>SetDisabledDetails(&quot;This parameter is only applicable if &apos;Parallel Processing Options&apos; is &apos;True&apos;&quot;);
Parameter(&apos;Parallel Processing Options&apos;);</sci:enabledscript>
						<sci:value>$(R_Server)</sci:value>
					</sci:arg>
					<sci:arg name="Parallel Processing Options Server Processes" type="StringType" required="false" visibility="visible" multi="false" uimpl="true">
						<sci:help>Comma separated list of maximum number of batches that can be simultaneously executed on each remote server.  The number of entries in this parameter must equal the number of servers. If &apos;*&apos; is specified as the number of processes, then that server will only launch as many batches as the administrator of the remote server has permitted.</sci:help>
						<sci:validscript>/* Server Processes must have the same number of comma separated entries as the Server parameter and must have a value*/
#processes := parameter();
expand(&apos;,&apos;, #processes);
#servers := parameter(&apos;Parallel Processing Options Server&apos;);
expand(&apos;,&apos;, #servers);

if (numvalues(#processes) == 0) then
	SetInvalidDetails(&apos;This parameter is required.&apos;);
else
	SetInvalidDetails(&apos;The number of server processes (&apos; . numvalues(#processes) . &apos;) must equal the number of servers (&apos; . numvalues(#servers) . &apos;).&apos;);
end if;
numvalues(#processes) &gt; 0 and numvalues(#processes) == numvalues(#servers);</sci:validscript>
						<sci:enabledscript>SetDisabledDetails(&quot;This parameter is only applicable if &apos;Parallel Processing Options&apos; is &apos;True&apos;&quot;);
Parameter(&apos;Parallel Processing Options&apos;);</sci:enabledscript>
						<sci:value>1</sci:value>
					</sci:arg>
					<sci:arg name="Parallel Processing Options Preserve Order" type="BoolType" required="false" visibility="visible" multi="false" uimpl="true">
						<sci:help>Whether to preserve the order of the data as it enters and leaves the remote subprotocol.</sci:help>
						<sci:enabledscript>SetDisabledDetails(&quot;This parameter is only applicable if &apos;Parallel Processing Options&apos; is &apos;True&apos;&quot;);
Parameter(&apos;Parallel Processing Options&apos;);</sci:enabledscript>
						<sci:legalval selected="true">True</sci:legalval>
						<sci:legalval>False</sci:legalval>
					</sci:arg>
					<sci:arg name="tempfiles" type="StringType" required="false" visibility="visible" multi="false" uimpl="true">
						<sci:value>tmp</sci:value>
					</sci:arg>
					<sci:arg name="ComponentAttributes" type="StringType" required="false" visibility="hidden" multi="true">
						<sci:help>Component Attributes</sci:help>
						<sci:legalval selected="true">ComponentTakesInput</sci:legalval>
						<sci:legalval selected="true">ComponentReturnsPass</sci:legalval>
						<sci:legalval selected="true">ComponentReturnsFail</sci:legalval>
						<sci:legalval>ComponentRunsLocal</sci:legalval>
					</sci:arg>
					<sci:arg name="Preferred Class Cutoff" type="StringType" required="false" visibility="visible" multi="false" uimpl="false">
						<sci:help>Cutoff value for distinguishing &lt;i&gt;Preferred Class&lt;/i&gt; samples from others when making predictions. &quot;Default&quot; indicates that the default cutoff should be used.
&lt;p&gt;
&lt;b&gt;Notes:&lt;/b&gt;
&lt;ul&gt;
&lt;li&gt;Classification models generate numerical scores or probabilities as their raw output. A cutoff value is then used in order to convert these scores into 
class predictions. Adjusting the cutoff from its default value may yield better class predictions for some models, particularly when the model&apos;s 
training data were imbalanced. Changing the value of &lt;i&gt;Preferred Class Cutoff&lt;/i&gt; changes the class predictions but has no effect 
on the output scores.  
&lt;li&gt;The default cutoff value varies depending on the model type. It could be 0, as for the decision values of an SVM model. Or it could be a value between 0 and 1, as for an LDA or neural network model. For scores that can take on 
positive or negative values, positive values are defined for cutoff purposes to be in the direction of the &lt;i&gt;Preferred Class&lt;/i&gt; relative to the decision boundary. Thus, a more positive 
cutoff value always makes the preferred class less likely to be predicted, and a more negative cutoff value makes it more likely, irrespective of the sign 
convention for the raw decision value.
&lt;li&gt;For multi-class SVM models, the cutoff is used to offset the pairwise decision values for the &lt;i&gt;Preferred Class&lt;/i&gt;. The resulting set of decision values is then used to determine the &quot;winning&quot; class by majority vote, with ties going to whichever class happens to be first in the list.
&lt;/ul&gt;</sci:help>
						<sci:value>Default</sci:value>
					</sci:arg>
					<sci:arg name="Preferred Class" type="StringType" required="false" visibility="visible" multi="false" uimpl="false">
						<sci:help>The class to which &lt;i&gt;Preferred Class Cutoff&lt;/i&gt; applies. If the predicted score for this class exceeds the cutoff value, then the model outputs that class as its prediction. Otherwise, another class value is predicted. (How the other class is determined depends upon the number of classes and model type.)</sci:help>
					</sci:arg>
					<sci:arg name="OnDataTypeError" type="StringType" required="true" visibility="hidden" multi="false">
						<sci:legalval selected="true">Halt</sci:legalval>
						<sci:legalval>Fail</sci:legalval>
						<sci:legalval>Pass</sci:legalval>
					</sci:arg>
					<sci:arg name="OnGeneralError" type="StringType" required="true" visibility="hidden" multi="false">
						<sci:legalval selected="true">Halt</sci:legalval>
						<sci:legalval>Fail</sci:legalval>
						<sci:legalval>Pass</sci:legalval>
					</sci:arg>
					<sci:arg name="CustomErrorText" type="StringType" required="false" visibility="nevershow" multi="false"/>
					<sci:arg name="Numeric Scaling" type="StringType" required="false" visibility="nevershow" multi="true" uimpl="false">
						<sci:help>Supports overriding learner-specified default value for computing distance to training samples.</sci:help>
						<sci:legalval>Mean-Center and Scale</sci:legalval>
						<sci:legalval>Scale by Number of Dimensions</sci:legalval>
						<sci:legalval>Correct for Missing Values</sci:legalval>
					</sci:arg>
					<sci:arg name="Fingerprint Distance Function" type="StringType" required="false" visibility="nevershow" multi="false" uimpl="false">
						<sci:help>Supports overriding learner-specified default value for computing distance to training samples.</sci:help>
					</sci:arg>
					<sci:arg name="Numeric Distance Function" type="StringType" required="false" visibility="nevershow" multi="false" uimpl="false">
						<sci:help>Supports overriding learner-specified default value for computing distance to training samples.</sci:help>
					</sci:arg>
					<sci:arg name="Relearn PointInfoText" type="StringType" required="false" visibility="nevershow" multi="false"/>
					<sci:arg name="Number of Closest" type="StringType" required="false" visibility="nevershow" multi="false">
						<sci:help>If any of the training data distance outputs are selected, then this number is the number of closest training points whose information will be returned. Values between 1 and 10 are allowed.</sci:help>
						<sci:value>1</sci:value>
					</sci:arg>
					<sci:arg name="LearnedPropertyName" type="StringType" required="false" visibility="nevershow" multi="false" implbase="{87883106-4E83-4C0F-BE5B-D87AAF2E6BA7}">
						<sci:help>Name of property calculated by the model</sci:help>
						<sci:legalval selected="true">170914_PCM_SGLT_RF</sci:legalval>
					</sci:arg>
					<sci:arg name="CalculatedProperties" type="StringType" required="true" visibility="nevershow" multi="false" implbase="{87883106-4E83-4C0F-BE5B-D87AAF2E6BA7}">
						<sci:help>Properties used to fit the model</sci:help>
						<sci:value>TGT_Z1_Res_1,TGT_Z2_Res_1,TGT_Z3_Res_1,TGT_Z1_Res_2,TGT_Z2_Res_2,TGT_Z3_Res_2,TGT_Z1_Res_3,TGT_Z2_Res_3,TGT_Z3_Res_3,TGT_Z1_Res_4,TGT_Z2_Res_4,TGT_Z3_Res_4,TGT_Z1_Res_5,TGT_Z2_Res_5,TGT_Z3_Res_5,TGT_Z1_Res_6,TGT_Z2_Res_6,TGT_Z3_Res_6,TGT_Z1_Res_7,TGT_Z2_Res_7,TGT_Z3_Res_7,TGT_Z1_Res_8,TGT_Z2_Res_8,TGT_Z3_Res_8,TGT_Z1_Res_9,TGT_Z2_Res_9,TGT_Z3_Res_9,TGT_Z1_Res_10,TGT_Z2_Res_10,TGT_Z3_Res_10,TGT_Z1_Res_11,TGT_Z2_Res_11,TGT_Z3_Res_11,TGT_Z1_Res_12,TGT_Z2_Res_12,TGT_Z3_Res_12,TGT_Z1_Res_13,TGT_Z2_Res_13,TGT_Z3_Res_13,TGT_Z1_Res_14,TGT_Z2_Res_14,TGT_Z3_Res_14,TGT_Z1_Res_15,TGT_Z2_Res_15,TGT_Z3_Res_15,TGT_Z1_Res_16,TGT_Z2_Res_16,TGT_Z3_Res_16,TGT_Z1_Res_17,TGT_Z2_Res_17,TGT_Z3_Res_17,TGT_Z1_Res_18,TGT_Z2_Res_18,TGT_Z3_Res_18,TGT_Z1_Res_19,TGT_Z2_Res_19,TGT_Z3_Res_19,TGT_Z1_Res_20,TGT_Z2_Res_20,TGT_Z3_Res_20,TGT_Z1_Res_21,TGT_Z2_Res_21,TGT_Z3_Res_21,TGT_Z1_Res_22,TGT_Z2_Res_22,TGT_Z3_Res_22,TGT_Z1_Res_23,TGT_Z2_Res_23,TGT_Z3_Res_23,TGT_Z1_Res_24,TGT_Z2_Res_24,TGT_Z3_Res_24,TGT_Z1_Res_25,TGT_Z2_Res_25,TGT_Z3_Res_25,TGT_Z1_Res_26,TGT_Z2_Res_26,TGT_Z3_Res_26,TGT_Z1_Res_27,TGT_Z2_Res_27,TGT_Z3_Res_27,TGT_Z1_Res_28,TGT_Z2_Res_28,TGT_Z3_Res_28,TGT_Z1_Res_29,TGT_Z2_Res_29,TGT_Z3_Res_29,TGT_Z1_Res_30,TGT_Z2_Res_30,TGT_Z3_Res_30,TGT_Z1_Res_31,TGT_Z2_Res_31,TGT_Z3_Res_31,TGT_Z1_Res_32,TGT_Z2_Res_32,TGT_Z3_Res_32,TGT_Z1_Res_33,TGT_Z2_Res_33,TGT_Z3_Res_33,TGT_Z1_Res_34,TGT_Z2_Res_34,TGT_Z3_Res_34,TGT_Z1_Res_35,TGT_Z2_Res_35,TGT_Z3_Res_35,TGT_Z1_Res_36,TGT_Z2_Res_36,TGT_Z3_Res_36,TGT_Z1_Res_37,TGT_Z2_Res_37,TGT_Z3_Res_37,TGT_Z1_Res_38,TGT_Z2_Res_38,TGT_Z3_Res_38,TGT_Z1_Res_39,TGT_Z2_Res_39,TGT_Z3_Res_39,TGT_Z1_Res_40,TGT_Z2_Res_40,TGT_Z3_Res_40,TGT_Z1_Res_41,TGT_Z2_Res_41,TGT_Z3_Res_41,TGT_Z1_Res_42,TGT_Z2_Res_42,TGT_Z3_Res_42,TGT_Z1_Res_43,TGT_Z2_Res_43,TGT_Z3_Res_43,TGT_Z1_Res_44,TGT_Z2_Res_44,TGT_Z3_Res_44,TGT_Z1_Res_45,TGT_Z2_Res_45,TGT_Z3_Res_45,TGT_Z1_Res_46,TGT_Z2_Res_46,TGT_Z3_Res_46,TGT_Z1_Res_47,TGT_Z2_Res_47,TGT_Z3_Res_47,TGT_Z1_Res_48,TGT_Z2_Res_48,TGT_Z3_Res_48,TGT_Z1_Res_49,TGT_Z2_Res_49,TGT_Z3_Res_49,TGT_Z1_Res_50,TGT_Z2_Res_50,TGT_Z3_Res_50,TGT_Z1_Res_51,TGT_Z2_Res_51,TGT_Z3_Res_51,TGT_Z1_Res_52,TGT_Z2_Res_52,TGT_Z3_Res_52,TGT_Z1_Res_53,TGT_Z2_Res_53,TGT_Z3_Res_53,TGT_Z1_Res_54,TGT_Z2_Res_54,TGT_Z3_Res_54,TGT_Z1_Res_55,TGT_Z2_Res_55,TGT_Z3_Res_55,TGT_Z1_Res_56,TGT_Z2_Res_56,TGT_Z3_Res_56,TGT_Z1_Res_57,TGT_Z2_Res_57,TGT_Z3_Res_57,TGT_Z1_Res_58,TGT_Z2_Res_58,TGT_Z3_Res_58,TGT_Z1_Res_59,TGT_Z2_Res_59,TGT_Z3_Res_59,TGT_Z1_Res_60,TGT_Z2_Res_60,TGT_Z3_Res_60,TGT_Z1_Res_61,TGT_Z2_Res_61,TGT_Z3_Res_61,TGT_Z1_Res_62,TGT_Z2_Res_62,TGT_Z3_Res_62,TGT_Z1_Res_63,TGT_Z2_Res_63,TGT_Z3_Res_63,TGT_Z1_Res_64,TGT_Z2_Res_64,TGT_Z3_Res_64,TGT_Z1_Res_65,TGT_Z2_Res_65,TGT_Z3_Res_65,TGT_Z1_Res_66,TGT_Z2_Res_66,TGT_Z3_Res_66,TGT_Z1_Res_67,TGT_Z2_Res_67,TGT_Z3_Res_67,TGT_Z1_Res_68,TGT_Z2_Res_68,TGT_Z3_Res_68,TGT_Z1_Res_69,TGT_Z2_Res_69,TGT_Z3_Res_69,TGT_Z1_Res_70,TGT_Z2_Res_70,TGT_Z3_Res_70,TGT_Z1_Res_71,TGT_Z2_Res_71,TGT_Z3_Res_71,TGT_Z1_Res_72,TGT_Z2_Res_72,TGT_Z3_Res_72,TGT_Z1_Res_73,TGT_Z2_Res_73,TGT_Z3_Res_73,TGT_Z1_Res_74,TGT_Z2_Res_74,TGT_Z3_Res_74,TGT_Z1_Res_75,TGT_Z2_Res_75,TGT_Z3_Res_75,TGT_Z1_Res_76,TGT_Z2_Res_76,TGT_Z3_Res_76,TGT_Z1_Res_77,TGT_Z2_Res_77,TGT_Z3_Res_77,TGT_Z1_Res_78,TGT_Z2_Res_78,TGT_Z3_Res_78,TGT_Z1_Res_79,TGT_Z2_Res_79,TGT_Z3_Res_79,TGT_Z1_Res_80,TGT_Z2_Res_80,TGT_Z3_Res_80,TGT_Z1_Res_81,TGT_Z2_Res_81,TGT_Z3_Res_81,TGT_Z1_Res_82,TGT_Z2_Res_82,TGT_Z3_Res_82,TGT_Z1_Res_83,TGT_Z2_Res_83,TGT_Z3_Res_83,TGT_Z1_Res_84,TGT_Z2_Res_84,TGT_Z3_Res_84,TGT_Z1_Res_85,TGT_Z2_Res_85,TGT_Z3_Res_85,TGT_Z1_Res_86,TGT_Z2_Res_86,TGT_Z3_Res_86,TGT_Z1_Res_87,TGT_Z2_Res_87,TGT_Z3_Res_87,TGT_Z1_Res_88,TGT_Z2_Res_88,TGT_Z3_Res_88,TGT_Z1_Res_89,TGT_Z2_Res_89,TGT_Z3_Res_89,TGT_Z1_Res_90,TGT_Z2_Res_90,TGT_Z3_Res_90,TGT_Z1_Res_91,TGT_Z2_Res_91,TGT_Z3_Res_91,TGT_Z1_Res_92,TGT_Z2_Res_92,TGT_Z3_Res_92,TGT_Z1_Res_93,TGT_Z2_Res_93,TGT_Z3_Res_93,TGT_Z1_Res_94,TGT_Z2_Res_94,TGT_Z3_Res_94,TGT_Z1_Res_95,TGT_Z2_Res_95,TGT_Z3_Res_95,TGT_Z1_Res_96,TGT_Z2_Res_96,TGT_Z3_Res_96,TGT_Z1_Res_97,TGT_Z2_Res_97,TGT_Z3_Res_97,TGT_Z1_Res_98,TGT_Z2_Res_98,TGT_Z3_Res_98,TGT_Z1_Res_99,TGT_Z2_Res_99,TGT_Z3_Res_99,TGT_Z1_Res_100,TGT_Z2_Res_100,TGT_Z3_Res_100,TGT_Z1_Res_101,TGT_Z2_Res_101,TGT_Z3_Res_101,TGT_Z1_Res_102,TGT_Z2_Res_102,TGT_Z3_Res_102,TGT_Z1_Res_103,TGT_Z2_Res_103,TGT_Z3_Res_103,TGT_Z1_Res_104,TGT_Z2_Res_104,TGT_Z3_Res_104,TGT_Z1_Res_105,TGT_Z2_Res_105,TGT_Z3_Res_105,TGT_Z1_Res_106,TGT_Z2_Res_106,TGT_Z3_Res_106,TGT_Z1_Res_107,TGT_Z2_Res_107,TGT_Z3_Res_107,TGT_Z1_Res_108,TGT_Z2_Res_108,TGT_Z3_Res_108,TGT_Z1_Res_109,TGT_Z2_Res_109,TGT_Z3_Res_109,TGT_Z1_Res_110,TGT_Z2_Res_110,TGT_Z3_Res_110,TGT_Z1_Res_111,TGT_Z2_Res_111,TGT_Z3_Res_111,TGT_Z1_Res_112,TGT_Z2_Res_112,TGT_Z3_Res_112,TGT_Z1_Res_113,TGT_Z2_Res_113,TGT_Z3_Res_113,TGT_Z1_Res_114,TGT_Z2_Res_114,TGT_Z3_Res_114,TGT_Z1_Res_115,TGT_Z2_Res_115,TGT_Z3_Res_115,TGT_Z1_Res_116,TGT_Z2_Res_116,TGT_Z3_Res_116,TGT_Z1_Res_117,TGT_Z2_Res_117,TGT_Z3_Res_117,TGT_Z1_Res_118,TGT_Z2_Res_118,TGT_Z3_Res_118,TGT_Z1_Res_119,TGT_Z2_Res_119,TGT_Z3_Res_119,TGT_Z1_Res_120,TGT_Z2_Res_120,TGT_Z3_Res_120,TGT_Z1_Res_121,TGT_Z2_Res_121,TGT_Z3_Res_121,TGT_Z1_Res_122,TGT_Z2_Res_122,TGT_Z3_Res_122,TGT_Z1_Res_123,TGT_Z2_Res_123,TGT_Z3_Res_123,TGT_Z1_Res_124,TGT_Z2_Res_124,TGT_Z3_Res_124,TGT_Z1_Res_125,TGT_Z2_Res_125,TGT_Z3_Res_125,TGT_Z1_Res_126,TGT_Z2_Res_126,TGT_Z3_Res_126,TGT_Z1_Res_127,TGT_Z2_Res_127,TGT_Z3_Res_127,TGT_Z1_Res_128,TGT_Z2_Res_128,TGT_Z3_Res_128,TGT_Z1_Res_129,TGT_Z2_Res_129,TGT_Z3_Res_129,TGT_Z1_Res_130,TGT_Z2_Res_130,TGT_Z3_Res_130,TGT_Z1_Res_131,TGT_Z2_Res_131,TGT_Z3_Res_131,TGT_Z1_Res_132,TGT_Z2_Res_132,TGT_Z3_Res_132,TGT_Z1_Res_133,TGT_Z2_Res_133,TGT_Z3_Res_133,TGT_Z1_Res_134,TGT_Z2_Res_134,TGT_Z3_Res_134,TGT_Z1_Res_135,TGT_Z2_Res_135,TGT_Z3_Res_135,TGT_Z1_Res_136,TGT_Z2_Res_136,TGT_Z3_Res_136,TGT_Z1_Res_137,TGT_Z2_Res_137,TGT_Z3_Res_137,TGT_Z1_Res_138,TGT_Z2_Res_138,TGT_Z3_Res_138,TGT_Z1_Res_139,TGT_Z2_Res_139,TGT_Z3_Res_139,TGT_Z1_Res_140,TGT_Z2_Res_140,TGT_Z3_Res_140,TGT_Z1_Res_141,TGT_Z2_Res_141,TGT_Z3_Res_141,TGT_Z1_Res_142,TGT_Z2_Res_142,TGT_Z3_Res_142,TGT_Z1_Res_143,TGT_Z2_Res_143,TGT_Z3_Res_143,TGT_Z1_Res_144,TGT_Z2_Res_144,TGT_Z3_Res_144,TGT_Z1_Res_145,TGT_Z2_Res_145,TGT_Z3_Res_145,TGT_Z1_Res_146,TGT_Z2_Res_146,TGT_Z3_Res_146,TGT_Z1_Res_147,TGT_Z2_Res_147,TGT_Z3_Res_147,TGT_Z1_Res_148,TGT_Z2_Res_148,TGT_Z3_Res_148,TGT_Z1_Res_149,TGT_Z2_Res_149,TGT_Z3_Res_149,TGT_Z1_Res_150,TGT_Z2_Res_150,TGT_Z3_Res_150,TGT_Z1_Res_151,TGT_Z2_Res_151,TGT_Z3_Res_151,TGT_Z1_Res_152,TGT_Z2_Res_152,TGT_Z3_Res_152,TGT_Z1_Res_153,TGT_Z2_Res_153,TGT_Z3_Res_153,TGT_Z1_Res_154,TGT_Z2_Res_154,TGT_Z3_Res_154,TGT_Z1_Res_155,TGT_Z2_Res_155,TGT_Z3_Res_155,TGT_Z1_Res_156,TGT_Z2_Res_156,TGT_Z3_Res_156,TGT_Z1_Res_157,TGT_Z2_Res_157,TGT_Z3_Res_157,TGT_Z1_Res_158,TGT_Z2_Res_158,TGT_Z3_Res_158,TGT_Z1_Res_159,TGT_Z2_Res_159,TGT_Z3_Res_159,TGT_Z1_Res_160,TGT_Z2_Res_160,TGT_Z3_Res_160,TGT_Z1_Res_161,TGT_Z2_Res_161,TGT_Z3_Res_161,TGT_Z1_Res_162,TGT_Z2_Res_162,TGT_Z3_Res_162,TGT_Z1_Res_163,TGT_Z2_Res_163,TGT_Z3_Res_163,TGT_Z1_Res_164,TGT_Z2_Res_164,TGT_Z3_Res_164,TGT_Z1_Res_165,TGT_Z2_Res_165,TGT_Z3_Res_165,TGT_Z1_Res_166,TGT_Z2_Res_166,TGT_Z3_Res_166,TGT_Z1_Res_167,TGT_Z2_Res_167,TGT_Z3_Res_167,TGT_Z1_Res_168,TGT_Z2_Res_168,TGT_Z3_Res_168,TGT_Z1_Res_169,TGT_Z2_Res_169,TGT_Z3_Res_169,TGT_Z1_Res_170,TGT_Z2_Res_170,TGT_Z3_Res_170,TGT_Z1_Res_171,TGT_Z2_Res_171,TGT_Z3_Res_171,TGT_Z1_Res_172,TGT_Z2_Res_172,TGT_Z3_Res_172,TGT_Z1_Res_173,TGT_Z2_Res_173,TGT_Z3_Res_173,TGT_Z1_Res_174,TGT_Z2_Res_174,TGT_Z3_Res_174,TGT_Z1_Res_175,TGT_Z2_Res_175,TGT_Z3_Res_175,TGT_Z1_Res_176,TGT_Z2_Res_176,TGT_Z3_Res_176,TGT_Z1_Res_177,TGT_Z2_Res_177,TGT_Z3_Res_177,TGT_Z1_Res_178,TGT_Z2_Res_178,TGT_Z3_Res_178,TGT_Z1_Res_179,TGT_Z2_Res_179,TGT_Z3_Res_179,TGT_Z1_Res_180,TGT_Z2_Res_180,TGT_Z3_Res_180,TGT_Z1_Res_181,TGT_Z2_Res_181,TGT_Z3_Res_181,TGT_Z1_Res_182,TGT_Z2_Res_182,TGT_Z3_Res_182,TGT_Z1_Res_183,TGT_Z2_Res_183,TGT_Z3_Res_183,TGT_Z1_Res_184,TGT_Z2_Res_184,TGT_Z3_Res_184,TGT_Z1_Res_185,TGT_Z2_Res_185,TGT_Z3_Res_185,TGT_Z1_Res_186,TGT_Z2_Res_186,TGT_Z3_Res_186,TGT_Z1_Res_187,TGT_Z2_Res_187,TGT_Z3_Res_187,TGT_Z1_Res_188,TGT_Z2_Res_188,TGT_Z3_Res_188,TGT_Z1_Res_189,TGT_Z2_Res_189,TGT_Z3_Res_189,TGT_Z1_Res_190,TGT_Z2_Res_190,TGT_Z3_Res_190,TGT_Z1_Res_191,TGT_Z2_Res_191,TGT_Z3_Res_191,TGT_Z1_Res_192,TGT_Z2_Res_192,TGT_Z3_Res_192,TGT_Z1_Res_193,TGT_Z2_Res_193,TGT_Z3_Res_193,TGT_Z1_Res_194,TGT_Z2_Res_194,TGT_Z3_Res_194,TGT_Z1_Res_195,TGT_Z2_Res_195,TGT_Z3_Res_195,TGT_Z1_Res_196,TGT_Z2_Res_196,TGT_Z3_Res_196,TGT_Z1_Res_197,TGT_Z2_Res_197,TGT_Z3_Res_197,TGT_Z1_Res_198,TGT_Z2_Res_198,TGT_Z3_Res_198,TGT_Z1_Res_199,TGT_Z2_Res_199,TGT_Z3_Res_199,TGT_Z1_Res_200,TGT_Z2_Res_200,TGT_Z3_Res_200,TGT_Z1_Res_201,TGT_Z2_Res_201,TGT_Z3_Res_201,TGT_Z1_Res_202,TGT_Z2_Res_202,TGT_Z3_Res_202,TGT_Z1_Res_203,TGT_Z2_Res_203,TGT_Z3_Res_203,TGT_Z1_Res_204,TGT_Z2_Res_204,TGT_Z3_Res_204,TGT_Z1_Res_205,TGT_Z2_Res_205,TGT_Z3_Res_205,TGT_Z1_Res_206,TGT_Z2_Res_206,TGT_Z3_Res_206,TGT_Z1_Res_207,TGT_Z2_Res_207,TGT_Z3_Res_207,TGT_Z1_Res_208,TGT_Z2_Res_208,TGT_Z3_Res_208,TGT_Z1_Res_209,TGT_Z2_Res_209,TGT_Z3_Res_209,TGT_Z1_Res_210,TGT_Z2_Res_210,TGT_Z3_Res_210,TGT_Z1_Res_211,TGT_Z2_Res_211,TGT_Z3_Res_211,TGT_Z1_Res_212,TGT_Z2_Res_212,TGT_Z3_Res_212,TGT_Z1_Res_213,TGT_Z2_Res_213,TGT_Z3_Res_213,TGT_Z1_Res_214,TGT_Z2_Res_214,TGT_Z3_Res_214,TGT_Z1_Res_215,TGT_Z2_Res_215,TGT_Z3_Res_215,TGT_Z1_Res_216,TGT_Z2_Res_216,TGT_Z3_Res_216,TGT_Z1_Res_217,TGT_Z2_Res_217,TGT_Z3_Res_217,TGT_Z1_Res_218,TGT_Z2_Res_218,TGT_Z3_Res_218,TGT_Z1_Res_219,TGT_Z2_Res_219,TGT_Z3_Res_219,TGT_Z1_Res_220,TGT_Z2_Res_220,TGT_Z3_Res_220,TGT_Z1_Res_221,TGT_Z2_Res_221,TGT_Z3_Res_221,TGT_Z1_Res_222,TGT_Z2_Res_222,TGT_Z3_Res_222,TGT_Z1_Res_223,TGT_Z2_Res_223,TGT_Z3_Res_223,TGT_Z1_Res_224,TGT_Z2_Res_224,TGT_Z3_Res_224,TGT_Z1_Res_225,TGT_Z2_Res_225,TGT_Z3_Res_225,TGT_Z1_Res_226,TGT_Z2_Res_226,TGT_Z3_Res_226,TGT_Z1_Res_227,TGT_Z2_Res_227,TGT_Z3_Res_227,TGT_Z1_Res_228,TGT_Z2_Res_228,TGT_Z3_Res_228,TGT_Z1_Res_229,TGT_Z2_Res_229,TGT_Z3_Res_229,TGT_Z1_Res_230,TGT_Z2_Res_230,TGT_Z3_Res_230,TGT_Z1_Res_231,TGT_Z2_Res_231,TGT_Z3_Res_231,TGT_Z1_Res_232,TGT_Z2_Res_232,TGT_Z3_Res_232,TGT_Z1_Res_233,TGT_Z2_Res_233,TGT_Z3_Res_233,TGT_Z1_Res_234,TGT_Z2_Res_234,TGT_Z3_Res_234,TGT_Z1_Res_235,TGT_Z2_Res_235,TGT_Z3_Res_235,TGT_Z1_Res_236,TGT_Z2_Res_236,TGT_Z3_Res_236,TGT_Z1_Res_237,TGT_Z2_Res_237,TGT_Z3_Res_237,TGT_Z1_Res_238,TGT_Z2_Res_238,TGT_Z3_Res_238,TGT_Z1_Res_239,TGT_Z2_Res_239,TGT_Z3_Res_239,TGT_Z1_Res_240,TGT_Z2_Res_240,TGT_Z3_Res_240,TGT_Z1_Res_241,TGT_Z2_Res_241,TGT_Z3_Res_241,TGT_Z1_Res_242,TGT_Z2_Res_242,TGT_Z3_Res_242,TGT_Z1_Res_243,TGT_Z2_Res_243,TGT_Z3_Res_243,TGT_Z1_Res_244,TGT_Z2_Res_244,TGT_Z3_Res_244,TGT_Z1_Res_245,TGT_Z2_Res_245,TGT_Z3_Res_245,TGT_Z1_Res_246,TGT_Z2_Res_246,TGT_Z3_Res_246,TGT_Z1_Res_247,TGT_Z2_Res_247,TGT_Z3_Res_247,TGT_Z1_Res_248,TGT_Z2_Res_248,TGT_Z3_Res_248,TGT_Z1_Res_249,TGT_Z2_Res_249,TGT_Z3_Res_249,TGT_Z1_Res_250,TGT_Z2_Res_250,TGT_Z3_Res_250,TGT_Z1_Res_251,TGT_Z2_Res_251,TGT_Z3_Res_251,TGT_Z1_Res_252,TGT_Z2_Res_252,TGT_Z3_Res_252,TGT_Z1_Res_253,TGT_Z2_Res_253,TGT_Z3_Res_253,TGT_Z1_Res_254,TGT_Z2_Res_254,TGT_Z3_Res_254,TGT_Z1_Res_255,TGT_Z2_Res_255,TGT_Z3_Res_255,TGT_Z1_Res_256,TGT_Z2_Res_256,TGT_Z3_Res_256,TGT_Z1_Res_257,TGT_Z2_Res_257,TGT_Z3_Res_257,TGT_Z1_Res_258,TGT_Z2_Res_258,TGT_Z3_Res_258,TGT_Z1_Res_259,TGT_Z2_Res_259,TGT_Z3_Res_259,TGT_Z1_Res_260,TGT_Z2_Res_260,TGT_Z3_Res_260,TGT_Z1_Res_261,TGT_Z2_Res_261,TGT_Z3_Res_261,TGT_Z1_Res_262,TGT_Z2_Res_262,TGT_Z3_Res_262,TGT_Z1_Res_263,TGT_Z2_Res_263,TGT_Z3_Res_263,TGT_Z1_Res_264,TGT_Z2_Res_264,TGT_Z3_Res_264,TGT_Z1_Res_265,TGT_Z2_Res_265,TGT_Z3_Res_265,TGT_Z1_Res_266,TGT_Z2_Res_266,TGT_Z3_Res_266,TGT_Z1_Res_267,TGT_Z2_Res_267,TGT_Z3_Res_267,TGT_Z1_Res_268,TGT_Z2_Res_268,TGT_Z3_Res_268,TGT_Z1_Res_269,TGT_Z2_Res_269,TGT_Z3_Res_269,TGT_Z1_Res_270,TGT_Z2_Res_270,TGT_Z3_Res_270,TGT_Z1_Res_271,TGT_Z2_Res_271,TGT_Z3_Res_271,TGT_Z1_Res_272,TGT_Z2_Res_272,TGT_Z3_Res_272,TGT_Z1_Res_273,TGT_Z2_Res_273,TGT_Z3_Res_273,TGT_Z1_Res_274,TGT_Z2_Res_274,TGT_Z3_Res_274,TGT_Z1_Res_275,TGT_Z2_Res_275,TGT_Z3_Res_275,TGT_Z1_Res_276,TGT_Z2_Res_276,TGT_Z3_Res_276,TGT_Z1_Res_277,TGT_Z2_Res_277,TGT_Z3_Res_277,TGT_Z1_Res_278,TGT_Z2_Res_278,TGT_Z3_Res_278,TGT_Z1_Res_279,TGT_Z2_Res_279,TGT_Z3_Res_279,TGT_Z1_Res_280,TGT_Z2_Res_280,TGT_Z3_Res_280,TGT_Z1_Res_281,TGT_Z2_Res_281,TGT_Z3_Res_281,TGT_Z1_Res_282,TGT_Z2_Res_282,TGT_Z3_Res_282,TGT_Z1_Res_283,TGT_Z2_Res_283,TGT_Z3_Res_283,TGT_Z1_Res_284,TGT_Z2_Res_284,TGT_Z3_Res_284,TGT_Z1_Res_285,TGT_Z2_Res_285,TGT_Z3_Res_285,TGT_Z1_Res_286,TGT_Z2_Res_286,TGT_Z3_Res_286,TGT_Z1_Res_287,TGT_Z2_Res_287,TGT_Z3_Res_287,TGT_Z1_Res_288,TGT_Z2_Res_288,TGT_Z3_Res_288,TGT_Z1_Res_289,TGT_Z2_Res_289,TGT_Z3_Res_289,TGT_Z1_Res_290,TGT_Z2_Res_290,TGT_Z3_Res_290,TGT_Z1_Res_291,TGT_Z2_Res_291,TGT_Z3_Res_291,TGT_Z1_Res_292,TGT_Z2_Res_292,TGT_Z3_Res_292,TGT_Z1_Res_293,TGT_Z2_Res_293,TGT_Z3_Res_293,TGT_Z1_Res_294,TGT_Z2_Res_294,TGT_Z3_Res_294,TGT_Z1_Res_295,TGT_Z2_Res_295,TGT_Z3_Res_295,TGT_Z1_Res_296,TGT_Z2_Res_296,TGT_Z3_Res_296,TGT_Z1_Res_297,TGT_Z2_Res_297,TGT_Z3_Res_297,TGT_Z1_Res_298,TGT_Z2_Res_298,TGT_Z3_Res_298,TGT_Z1_Res_299,TGT_Z2_Res_299,TGT_Z3_Res_299,TGT_Z1_Res_300,TGT_Z2_Res_300,TGT_Z3_Res_300,TGT_Z1_Res_301,TGT_Z2_Res_301,TGT_Z3_Res_301,TGT_Z1_Res_302,TGT_Z2_Res_302,TGT_Z3_Res_302,TGT_Z1_Res_303,TGT_Z2_Res_303,TGT_Z3_Res_303,TGT_Z1_Res_304,TGT_Z2_Res_304,TGT_Z3_Res_304,TGT_Z1_Res_305,TGT_Z2_Res_305,TGT_Z3_Res_305,TGT_Z1_Res_306,TGT_Z2_Res_306,TGT_Z3_Res_306,TGT_Z1_Res_307,TGT_Z2_Res_307,TGT_Z3_Res_307,TGT_Z1_Res_308,TGT_Z2_Res_308,TGT_Z3_Res_308,TGT_Z1_Res_309,TGT_Z2_Res_309,TGT_Z3_Res_309,TGT_Z1_Res_310,TGT_Z2_Res_310,TGT_Z3_Res_310,TGT_Z1_Res_311,TGT_Z2_Res_311,TGT_Z3_Res_311,TGT_Z1_Res_312,TGT_Z2_Res_312,TGT_Z3_Res_312,TGT_Z1_Res_313,TGT_Z2_Res_313,TGT_Z3_Res_313,TGT_Z1_Res_314,TGT_Z2_Res_314,TGT_Z3_Res_314,TGT_Z1_Res_315,TGT_Z2_Res_315,TGT_Z3_Res_315,TGT_Z1_Res_316,TGT_Z2_Res_316,TGT_Z3_Res_316,TGT_Z1_Res_317,TGT_Z2_Res_317,TGT_Z3_Res_317,TGT_Z1_Res_318,TGT_Z2_Res_318,TGT_Z3_Res_318,TGT_Z1_Res_319,TGT_Z2_Res_319,TGT_Z3_Res_319,TGT_Z1_Res_320,TGT_Z2_Res_320,TGT_Z3_Res_320,TGT_Z1_Res_321,TGT_Z2_Res_321,TGT_Z3_Res_321,TGT_Z1_Res_322,TGT_Z2_Res_322,TGT_Z3_Res_322,TGT_Z1_Res_323,TGT_Z2_Res_323,TGT_Z3_Res_323,TGT_Z1_Res_324,TGT_Z2_Res_324,TGT_Z3_Res_324,TGT_Z1_Res_325,TGT_Z2_Res_325,TGT_Z3_Res_325,TGT_Z1_Res_326,TGT_Z2_Res_326,TGT_Z3_Res_326,TGT_Z1_Res_327,TGT_Z2_Res_327,TGT_Z3_Res_327,TGT_Z1_Res_328,TGT_Z2_Res_328,TGT_Z3_Res_328,TGT_Z1_Res_329,TGT_Z2_Res_329,TGT_Z3_Res_329,TGT_Z1_Res_330,TGT_Z2_Res_330,TGT_Z3_Res_330,TGT_Z1_Res_331,TGT_Z2_Res_331,TGT_Z3_Res_331,TGT_Z1_Res_332,TGT_Z2_Res_332,TGT_Z3_Res_332,TGT_Z1_Res_333,TGT_Z2_Res_333,TGT_Z3_Res_333,TGT_Z1_Res_334,TGT_Z2_Res_334,TGT_Z3_Res_334,TGT_Z1_Res_335,TGT_Z2_Res_335,TGT_Z3_Res_335,TGT_Z1_Res_336,TGT_Z2_Res_336,TGT_Z3_Res_336,TGT_Z1_Res_337,TGT_Z2_Res_337,TGT_Z3_Res_337,TGT_Z1_Res_338,TGT_Z2_Res_338,TGT_Z3_Res_338,TGT_Z1_Res_339,TGT_Z2_Res_339,TGT_Z3_Res_339,TGT_Z1_Res_340,TGT_Z2_Res_340,TGT_Z3_Res_340,TGT_Z1_Res_341,TGT_Z2_Res_341,TGT_Z3_Res_341,TGT_Z1_Res_342,TGT_Z2_Res_342,TGT_Z3_Res_342,TGT_Z1_Res_343,TGT_Z2_Res_343,TGT_Z3_Res_343,TGT_Z1_Res_344,TGT_Z2_Res_344,TGT_Z3_Res_344,TGT_Z1_Res_345,TGT_Z2_Res_345,TGT_Z3_Res_345,TGT_Z1_Res_346,TGT_Z2_Res_346,TGT_Z3_Res_346,TGT_Z1_Res_347,TGT_Z2_Res_347,TGT_Z3_Res_347,TGT_Z1_Res_348,TGT_Z2_Res_348,TGT_Z3_Res_348,TGT_Z1_Res_349,TGT_Z2_Res_349,TGT_Z3_Res_349,TGT_Z1_Res_350,TGT_Z2_Res_350,TGT_Z3_Res_350,TGT_Z1_Res_351,TGT_Z2_Res_351,TGT_Z3_Res_351,TGT_Z1_Res_352,TGT_Z2_Res_352,TGT_Z3_Res_352,TGT_Z1_Res_353,TGT_Z2_Res_353,TGT_Z3_Res_353,TGT_Z1_Res_354,TGT_Z2_Res_354,TGT_Z3_Res_354,TGT_Z1_Res_355,TGT_Z2_Res_355,TGT_Z3_Res_355,TGT_Z1_Res_356,TGT_Z2_Res_356,TGT_Z3_Res_356,TGT_Z1_Res_357,TGT_Z2_Res_357,TGT_Z3_Res_357,TGT_Z1_Res_358,TGT_Z2_Res_358,TGT_Z3_Res_358,TGT_Z1_Res_359,TGT_Z2_Res_359,TGT_Z3_Res_359,TGT_Z1_Res_360,TGT_Z2_Res_360,TGT_Z3_Res_360,TGT_Z1_Res_361,TGT_Z2_Res_361,TGT_Z3_Res_361,TGT_Z1_Res_362,TGT_Z2_Res_362,TGT_Z3_Res_362,TGT_Z1_Res_363,TGT_Z2_Res_363,TGT_Z3_Res_363,TGT_Z1_Res_364,TGT_Z2_Res_364,TGT_Z3_Res_364,TGT_Z1_Res_365,TGT_Z2_Res_365,TGT_Z3_Res_365,TGT_Z1_Res_366,TGT_Z2_Res_366,TGT_Z3_Res_366,TGT_Z1_Res_367,TGT_Z2_Res_367,TGT_Z3_Res_367,TGT_Z1_Res_368,TGT_Z2_Res_368,TGT_Z3_Res_368,TGT_Z1_Res_369,TGT_Z2_Res_369,TGT_Z3_Res_369,TGT_Z1_Res_370,TGT_Z2_Res_370,TGT_Z3_Res_370,TGT_Z1_Res_371,TGT_Z2_Res_371,TGT_Z3_Res_371,TGT_Z1_Res_372,TGT_Z2_Res_372,TGT_Z3_Res_372,TGT_Z1_Res_373,TGT_Z2_Res_373,TGT_Z3_Res_373,TGT_Z1_Res_374,TGT_Z2_Res_374,TGT_Z3_Res_374,TGT_Z1_Res_375,TGT_Z2_Res_375,TGT_Z3_Res_375,TGT_Z1_Res_376,TGT_Z2_Res_376,TGT_Z3_Res_376,TGT_Z1_Res_377,TGT_Z2_Res_377,TGT_Z3_Res_377,TGT_Z1_Res_378,TGT_Z2_Res_378,TGT_Z3_Res_378,TGT_Z1_Res_379,TGT_Z2_Res_379,TGT_Z3_Res_379,TGT_Z1_Res_380,TGT_Z2_Res_380,TGT_Z3_Res_380,TGT_Z1_Res_381,TGT_Z2_Res_381,TGT_Z3_Res_381,TGT_Z1_Res_382,TGT_Z2_Res_382,TGT_Z3_Res_382,TGT_Z1_Res_383,TGT_Z2_Res_383,TGT_Z3_Res_383,TGT_Z1_Res_384,TGT_Z2_Res_384,TGT_Z3_Res_384,TGT_Z1_Res_385,TGT_Z2_Res_385,TGT_Z3_Res_385,TGT_Z1_Res_386,TGT_Z2_Res_386,TGT_Z3_Res_386,TGT_Z1_Res_387,TGT_Z2_Res_387,TGT_Z3_Res_387,TGT_Z1_Res_388,TGT_Z2_Res_388,TGT_Z3_Res_388,TGT_Z1_Res_389,TGT_Z2_Res_389,TGT_Z3_Res_389,TGT_Z1_Res_390,TGT_Z2_Res_390,TGT_Z3_Res_390,TGT_Z1_Res_391,TGT_Z2_Res_391,TGT_Z3_Res_391,TGT_Z1_Res_392,TGT_Z2_Res_392,TGT_Z3_Res_392,TGT_Z1_Res_393,TGT_Z2_Res_393,TGT_Z3_Res_393,TGT_Z1_Res_394,TGT_Z2_Res_394,TGT_Z3_Res_394,TGT_Z1_Res_395,TGT_Z2_Res_395,TGT_Z3_Res_395,TGT_Z1_Res_396,TGT_Z2_Res_396,TGT_Z3_Res_396,TGT_Z1_Res_397,TGT_Z2_Res_397,TGT_Z3_Res_397,TGT_Z1_Res_398,TGT_Z2_Res_398,TGT_Z3_Res_398,TGT_Z1_Res_399,TGT_Z2_Res_399,TGT_Z3_Res_399,TGT_Z1_Res_400,TGT_Z2_Res_400,TGT_Z3_Res_400,TGT_Z1_Res_401,TGT_Z2_Res_401,TGT_Z3_Res_401,TGT_Z1_Res_402,TGT_Z2_Res_402,TGT_Z3_Res_402,TGT_Z1_Res_403,TGT_Z2_Res_403,TGT_Z3_Res_403,TGT_Z1_Res_404,TGT_Z2_Res_404,TGT_Z3_Res_404,TGT_Z1_Res_405,TGT_Z2_Res_405,TGT_Z3_Res_405,TGT_Z1_Res_406,TGT_Z2_Res_406,TGT_Z3_Res_406,TGT_Z1_Res_407,TGT_Z2_Res_407,TGT_Z3_Res_407,TGT_Z1_Res_408,TGT_Z2_Res_408,TGT_Z3_Res_408,TGT_Z1_Res_409,TGT_Z2_Res_409,TGT_Z3_Res_409,TGT_Z1_Res_410,TGT_Z2_Res_410,TGT_Z3_Res_410,TGT_Z1_Res_411,TGT_Z2_Res_411,TGT_Z3_Res_411,TGT_Z1_Res_412,TGT_Z2_Res_412,TGT_Z3_Res_412,TGT_Z1_Res_413,TGT_Z2_Res_413,TGT_Z3_Res_413,TGT_Z1_Res_414,TGT_Z2_Res_414,TGT_Z3_Res_414,TGT_Z1_Res_415,TGT_Z2_Res_415,TGT_Z3_Res_415,TGT_Z1_Res_416,TGT_Z2_Res_416,TGT_Z3_Res_416,TGT_Z1_Res_417,TGT_Z2_Res_417,TGT_Z3_Res_417,TGT_Z1_Res_418,TGT_Z2_Res_418,TGT_Z3_Res_418,TGT_Z1_Res_419,TGT_Z2_Res_419,TGT_Z3_Res_419,TGT_Z1_Res_420,TGT_Z2_Res_420,TGT_Z3_Res_420,TGT_Z1_Res_421,TGT_Z2_Res_421,TGT_Z3_Res_421,TGT_Z1_Res_422,TGT_Z2_Res_422,TGT_Z3_Res_422,TGT_Z1_Res_423,TGT_Z2_Res_423,TGT_Z3_Res_423,TGT_Z1_Res_424,TGT_Z2_Res_424,TGT_Z3_Res_424,TGT_Z1_Res_425,TGT_Z2_Res_425,TGT_Z3_Res_425,TGT_Z1_Res_426,TGT_Z2_Res_426,TGT_Z3_Res_426,TGT_Z1_Res_427,TGT_Z2_Res_427,TGT_Z3_Res_427,TGT_Z1_Res_428,TGT_Z2_Res_428,TGT_Z3_Res_428,TGT_Z1_Res_429,TGT_Z2_Res_429,TGT_Z3_Res_429,TGT_Z1_Res_430,TGT_Z2_Res_430,TGT_Z3_Res_430,TGT_Z1_Res_431,TGT_Z2_Res_431,TGT_Z3_Res_431,TGT_Z1_Res_432,TGT_Z2_Res_432,TGT_Z3_Res_432,TGT_Z1_Res_433,TGT_Z2_Res_433,TGT_Z3_Res_433,TGT_Z1_Res_434,TGT_Z2_Res_434,TGT_Z3_Res_434,TGT_Z1_Res_435,TGT_Z2_Res_435,TGT_Z3_Res_435,TGT_Z1_Res_436,TGT_Z2_Res_436,TGT_Z3_Res_436,TGT_Z1_Res_437,TGT_Z2_Res_437,TGT_Z3_Res_437,TGT_Z1_Res_438,TGT_Z2_Res_438,TGT_Z3_Res_438,TGT_Z1_Res_439,TGT_Z2_Res_439,TGT_Z3_Res_439,TGT_Z1_Res_440,TGT_Z2_Res_440,TGT_Z3_Res_440,TGT_Z1_Res_441,TGT_Z2_Res_441,TGT_Z3_Res_441,TGT_Z1_Res_442,TGT_Z2_Res_442,TGT_Z3_Res_442,TGT_Z1_Res_443,TGT_Z2_Res_443,TGT_Z3_Res_443,TGT_Z1_Res_444,TGT_Z2_Res_444,TGT_Z3_Res_444,TGT_Z1_Res_445,TGT_Z2_Res_445,TGT_Z3_Res_445,TGT_Z1_Res_446,TGT_Z2_Res_446,TGT_Z3_Res_446,TGT_Z1_Res_447,TGT_Z2_Res_447,TGT_Z3_Res_447,TGT_Z1_Res_448,TGT_Z2_Res_448,TGT_Z3_Res_448,TGT_Z1_Res_449,TGT_Z2_Res_449,TGT_Z3_Res_449,TGT_Z1_Res_450,TGT_Z2_Res_450,TGT_Z3_Res_450,TGT_Z1_Res_451,TGT_Z2_Res_451,TGT_Z3_Res_451,TGT_Z1_Res_452,TGT_Z2_Res_452,TGT_Z3_Res_452,TGT_Z1_Res_453,TGT_Z2_Res_453,TGT_Z3_Res_453,TGT_Z1_Res_454,TGT_Z2_Res_454,TGT_Z3_Res_454,TGT_Z1_Res_455,TGT_Z2_Res_455,TGT_Z3_Res_455,TGT_Z1_Res_456,TGT_Z2_Res_456,TGT_Z3_Res_456,TGT_Z1_Res_457,TGT_Z2_Res_457,TGT_Z3_Res_457,TGT_Z1_Res_458,TGT_Z2_Res_458,TGT_Z3_Res_458,TGT_Z1_Res_459,TGT_Z2_Res_459,TGT_Z3_Res_459,TGT_Z1_Res_460,TGT_Z2_Res_460,TGT_Z3_Res_460,TGT_Z1_Res_461,TGT_Z2_Res_461,TGT_Z3_Res_461,TGT_Z1_Res_462,TGT_Z2_Res_462,TGT_Z3_Res_462,TGT_Z1_Res_463,TGT_Z2_Res_463,TGT_Z3_Res_463,TGT_Z1_Res_464,TGT_Z2_Res_464,TGT_Z3_Res_464,TGT_Z1_Res_465,TGT_Z2_Res_465,TGT_Z3_Res_465,TGT_Z1_Res_466,TGT_Z2_Res_466,TGT_Z3_Res_466,TGT_Z1_Res_467,TGT_Z2_Res_467,TGT_Z3_Res_467,TGT_Z1_Res_468,TGT_Z2_Res_468,TGT_Z3_Res_468,TGT_Z1_Res_469,TGT_Z2_Res_469,TGT_Z3_Res_469,TGT_Z1_Res_470,TGT_Z2_Res_470,TGT_Z3_Res_470,TGT_Z1_Res_471,TGT_Z2_Res_471,TGT_Z3_Res_471,TGT_Z1_Res_472,TGT_Z2_Res_472,TGT_Z3_Res_472,TGT_Z1_Res_473,TGT_Z2_Res_473,TGT_Z3_Res_473,TGT_Z1_Res_474,TGT_Z2_Res_474,TGT_Z3_Res_474,TGT_Z1_Res_475,TGT_Z2_Res_475,TGT_Z3_Res_475,TGT_Z1_Res_476,TGT_Z2_Res_476,TGT_Z3_Res_476,TGT_Z1_Res_477,TGT_Z2_Res_477,TGT_Z3_Res_477,TGT_Z1_Res_478,TGT_Z2_Res_478,TGT_Z3_Res_478,TGT_Z1_Res_479,TGT_Z2_Res_479,TGT_Z3_Res_479,TGT_Z1_Res_480,TGT_Z2_Res_480,TGT_Z3_Res_480,TGT_Z1_Res_481,TGT_Z2_Res_481,TGT_Z3_Res_481,TGT_Z1_Res_482,TGT_Z2_Res_482,TGT_Z3_Res_482,TGT_Z1_Res_483,TGT_Z2_Res_483,TGT_Z3_Res_483,TGT_Z1_Res_484,TGT_Z2_Res_484,TGT_Z3_Res_484,TGT_Z1_Res_485,TGT_Z2_Res_485,TGT_Z3_Res_485,TGT_Z1_Res_486,TGT_Z2_Res_486,TGT_Z3_Res_486,TGT_Z1_Res_487,TGT_Z2_Res_487,TGT_Z3_Res_487,TGT_Z1_Res_488,TGT_Z2_Res_488,TGT_Z3_Res_488,TGT_Z1_Res_489,TGT_Z2_Res_489,TGT_Z3_Res_489,TGT_Z1_Res_490,TGT_Z2_Res_490,TGT_Z3_Res_490,TGT_Z1_Res_491,TGT_Z2_Res_491,TGT_Z3_Res_491,TGT_Z1_Res_492,TGT_Z2_Res_492,TGT_Z3_Res_492,TGT_Z1_Res_493,TGT_Z2_Res_493,TGT_Z3_Res_493,TGT_Z1_Res_494,TGT_Z2_Res_494,TGT_Z3_Res_494,TGT_Z1_Res_495,TGT_Z2_Res_495,TGT_Z3_Res_495,TGT_Z1_Res_496,TGT_Z2_Res_496,TGT_Z3_Res_496,TGT_Z1_Res_497,TGT_Z2_Res_497,TGT_Z3_Res_497,TGT_Z1_Res_498,TGT_Z2_Res_498,TGT_Z3_Res_498,TGT_Z1_Res_499,TGT_Z2_Res_499,TGT_Z3_Res_499,TGT_Z1_Res_500,TGT_Z2_Res_500,TGT_Z3_Res_500,TGT_Z1_Res_501,TGT_Z2_Res_501,TGT_Z3_Res_501,TGT_Z1_Res_502,TGT_Z2_Res_502,TGT_Z3_Res_502,TGT_Z1_Res_503,TGT_Z2_Res_503,TGT_Z3_Res_503,TGT_Z1_Res_504,TGT_Z2_Res_504,TGT_Z3_Res_504,TGT_Z1_Res_505,TGT_Z2_Res_505,TGT_Z3_Res_505,TGT_Z1_Res_506,TGT_Z2_Res_506,TGT_Z3_Res_506,TGT_Z1_Res_507,TGT_Z2_Res_507,TGT_Z3_Res_507,TGT_Z1_Res_508,TGT_Z2_Res_508,TGT_Z3_Res_508,TGT_Z1_Res_509,TGT_Z2_Res_509,TGT_Z3_Res_509,TGT_Z1_Res_510,TGT_Z2_Res_510,TGT_Z3_Res_510,TGT_Z1_Res_511,TGT_Z2_Res_511,TGT_Z3_Res_511,TGT_Z1_Res_512,TGT_Z2_Res_512,TGT_Z3_Res_512,TGT_Z1_Res_513,TGT_Z2_Res_513,TGT_Z3_Res_513,TGT_Z1_Res_514,TGT_Z2_Res_514,TGT_Z3_Res_514,TGT_Z1_Res_515,TGT_Z2_Res_515,TGT_Z3_Res_515,TGT_Z1_Res_516,TGT_Z2_Res_516,TGT_Z3_Res_516,TGT_Z1_Res_517,TGT_Z2_Res_517,TGT_Z3_Res_517,TGT_Z1_Res_518,TGT_Z2_Res_518,TGT_Z3_Res_518,TGT_Z1_Res_519,TGT_Z2_Res_519,TGT_Z3_Res_519,TGT_Z1_Res_520,TGT_Z2_Res_520,TGT_Z3_Res_520,TGT_Z1_Res_521,TGT_Z2_Res_521,TGT_Z3_Res_521,TGT_Z1_Res_522,TGT_Z2_Res_522,TGT_Z3_Res_522,TGT_Z1_Res_523,TGT_Z2_Res_523,TGT_Z3_Res_523,TGT_Z1_Res_524,TGT_Z2_Res_524,TGT_Z3_Res_524,TGT_Z1_Res_525,TGT_Z2_Res_525,TGT_Z3_Res_525,TGT_Z1_Res_526,TGT_Z2_Res_526,TGT_Z3_Res_526,TGT_Z1_Res_527,TGT_Z2_Res_527,TGT_Z3_Res_527,TGT_Z1_Res_528,TGT_Z2_Res_528,TGT_Z3_Res_528,TGT_Z1_Res_529,TGT_Z2_Res_529,TGT_Z3_Res_529,TGT_Z1_Res_530,TGT_Z2_Res_530,TGT_Z3_Res_530,TGT_Z1_Res_531,TGT_Z2_Res_531,TGT_Z3_Res_531,TGT_Z1_Res_532,TGT_Z2_Res_532,TGT_Z3_Res_532,TGT_Z1_Res_533,TGT_Z2_Res_533,TGT_Z3_Res_533,TGT_Z1_Res_534,TGT_Z2_Res_534,TGT_Z3_Res_534,TGT_Z1_Res_535,TGT_Z2_Res_535,TGT_Z3_Res_535,TGT_Z1_Res_536,TGT_Z2_Res_536,TGT_Z3_Res_536,TGT_Z1_Res_537,TGT_Z2_Res_537,TGT_Z3_Res_537,TGT_Z1_Res_538,TGT_Z2_Res_538,TGT_Z3_Res_538,TGT_Z1_Res_539,TGT_Z2_Res_539,TGT_Z3_Res_539,TGT_Z1_Res_540,TGT_Z2_Res_540,TGT_Z3_Res_540,TGT_Z1_Res_541,TGT_Z2_Res_541,TGT_Z3_Res_541,TGT_Z1_Res_542,TGT_Z2_Res_542,TGT_Z3_Res_542,TGT_Z1_Res_543,TGT_Z2_Res_543,TGT_Z3_Res_543,TGT_Z1_Res_544,TGT_Z2_Res_544,TGT_Z3_Res_544,TGT_Z1_Res_545,TGT_Z2_Res_545,TGT_Z3_Res_545,TGT_Z1_Res_546,TGT_Z2_Res_546,TGT_Z3_Res_546,TGT_Z1_Res_547,TGT_Z2_Res_547,TGT_Z3_Res_547,TGT_Z1_Res_548,TGT_Z2_Res_548,TGT_Z3_Res_548,TGT_Z1_Res_549,TGT_Z2_Res_549,TGT_Z3_Res_549,TGT_Z1_Res_550,TGT_Z2_Res_550,TGT_Z3_Res_550,TGT_Z1_Res_551,TGT_Z2_Res_551,TGT_Z3_Res_551,TGT_Z1_Res_552,TGT_Z2_Res_552,TGT_Z3_Res_552,TGT_Z1_Res_553,TGT_Z2_Res_553,TGT_Z3_Res_553,TGT_Z1_Res_554,TGT_Z2_Res_554,TGT_Z3_Res_554,TGT_Z1_Res_555,TGT_Z2_Res_555,TGT_Z3_Res_555,TGT_Z1_Res_556,TGT_Z2_Res_556,TGT_Z3_Res_556,TGT_Z1_Res_557,TGT_Z2_Res_557,TGT_Z3_Res_557,TGT_Z1_Res_558,TGT_Z2_Res_558,TGT_Z3_Res_558,TGT_Z1_Res_559,TGT_Z2_Res_559,TGT_Z3_Res_559,TGT_Z1_Res_560,TGT_Z2_Res_560,TGT_Z3_Res_560,TGT_Z1_Res_561,TGT_Z2_Res_561,TGT_Z3_Res_561,TGT_Z1_Res_562,TGT_Z2_Res_562,TGT_Z3_Res_562,TGT_Z1_Res_563,TGT_Z2_Res_563,TGT_Z3_Res_563,TGT_Z1_Res_564,TGT_Z2_Res_564,TGT_Z3_Res_564,TGT_Z1_Res_565,TGT_Z2_Res_565,TGT_Z3_Res_565,TGT_Z1_Res_566,TGT_Z2_Res_566,TGT_Z3_Res_566,TGT_Z1_Res_567,TGT_Z2_Res_567,TGT_Z3_Res_567,TGT_Z1_Res_568,TGT_Z2_Res_568,TGT_Z3_Res_568,TGT_Z1_Res_569,TGT_Z2_Res_569,TGT_Z3_Res_569,TGT_Z1_Res_570,TGT_Z2_Res_570,TGT_Z3_Res_570,TGT_Z1_Res_571,TGT_Z2_Res_571,TGT_Z3_Res_571,TGT_Z1_Res_572,TGT_Z2_Res_572,TGT_Z3_Res_572,TGT_Z1_Res_573,TGT_Z2_Res_573,TGT_Z3_Res_573,TGT_Z1_Res_574,TGT_Z2_Res_574,TGT_Z3_Res_574,TGT_Z1_Res_575,TGT_Z2_Res_575,TGT_Z3_Res_575,TGT_Z1_Res_576,TGT_Z2_Res_576,TGT_Z3_Res_576,TGT_Z1_Res_577,TGT_Z2_Res_577,TGT_Z3_Res_577,TGT_Z1_Res_578,TGT_Z2_Res_578,TGT_Z3_Res_578,TGT_Z1_Res_579,TGT_Z2_Res_579,TGT_Z3_Res_579,TGT_Z1_Res_580,TGT_Z2_Res_580,TGT_Z3_Res_580,TGT_Z1_Res_581,TGT_Z2_Res_581,TGT_Z3_Res_581,TGT_Z1_Res_582,TGT_Z2_Res_582,TGT_Z3_Res_582,TGT_Z1_Res_583,TGT_Z2_Res_583,TGT_Z3_Res_583,TGT_Z1_Res_584,TGT_Z2_Res_584,TGT_Z3_Res_584,TGT_Z1_Res_585,TGT_Z2_Res_585,TGT_Z3_Res_585,TGT_Z1_Res_586,TGT_Z2_Res_586,TGT_Z3_Res_586,TGT_Z1_Res_587,TGT_Z2_Res_587,TGT_Z3_Res_587,TGT_Z1_Res_588,TGT_Z2_Res_588,TGT_Z3_Res_588,TGT_Z1_Res_589,TGT_Z2_Res_589,TGT_Z3_Res_589,TGT_Z1_Res_590,TGT_Z2_Res_590,TGT_Z3_Res_590,TGT_Z1_Res_591,TGT_Z2_Res_591,TGT_Z3_Res_591,TGT_Z1_Res_592,TGT_Z2_Res_592,TGT_Z3_Res_592,TGT_Z1_Res_593,TGT_Z2_Res_593,TGT_Z3_Res_593,TGT_Z1_Res_594,TGT_Z2_Res_594,TGT_Z3_Res_594,TGT_Z1_Res_595,TGT_Z2_Res_595,TGT_Z3_Res_595,TGT_Z1_Res_596,TGT_Z2_Res_596,TGT_Z3_Res_596,TGT_Z1_Res_597,TGT_Z2_Res_597,TGT_Z3_Res_597,TGT_Z1_Res_598,TGT_Z2_Res_598,TGT_Z3_Res_598,TGT_Z1_Res_599,TGT_Z2_Res_599,TGT_Z3_Res_599,TGT_Z1_Res_600,TGT_Z2_Res_600,TGT_Z3_Res_600,TGT_Z1_Res_601,TGT_Z2_Res_601,TGT_Z3_Res_601,TGT_Z1_Res_602,TGT_Z2_Res_602,TGT_Z3_Res_602,TGT_Z1_Res_603,TGT_Z2_Res_603,TGT_Z3_Res_603,TGT_Z1_Res_604,TGT_Z2_Res_604,TGT_Z3_Res_604,TGT_Z1_Res_605,TGT_Z2_Res_605,TGT_Z3_Res_605,TGT_Z1_Res_606,TGT_Z2_Res_606,TGT_Z3_Res_606,TGT_Z1_Res_607,TGT_Z2_Res_607,TGT_Z3_Res_607,TGT_Z1_Res_608,TGT_Z2_Res_608,TGT_Z3_Res_608,TGT_Z1_Res_609,TGT_Z2_Res_609,TGT_Z3_Res_609,TGT_Z1_Res_610,TGT_Z2_Res_610,TGT_Z3_Res_610,TGT_Z1_Res_611,TGT_Z2_Res_611,TGT_Z3_Res_611,TGT_Z1_Res_612,TGT_Z2_Res_612,TGT_Z3_Res_612,TGT_Z1_Res_613,TGT_Z2_Res_613,TGT_Z3_Res_613,TGT_Z1_Res_614,TGT_Z2_Res_614,TGT_Z3_Res_614,TGT_Z1_Res_615,TGT_Z2_Res_615,TGT_Z3_Res_615,TGT_Z1_Res_616,TGT_Z2_Res_616,TGT_Z3_Res_616,TGT_Z1_Res_617,TGT_Z2_Res_617,TGT_Z3_Res_617,TGT_Z1_Res_618,TGT_Z2_Res_618,TGT_Z3_Res_618,TGT_Z1_Res_619,TGT_Z2_Res_619,TGT_Z3_Res_619,TGT_Z1_Res_620,TGT_Z2_Res_620,TGT_Z3_Res_620,TGT_Z1_Res_621,TGT_Z2_Res_621,TGT_Z3_Res_621,TGT_Z1_Res_622,TGT_Z2_Res_622,TGT_Z3_Res_622,TGT_Z1_Res_623,TGT_Z2_Res_623,TGT_Z3_Res_623,TGT_Z1_Res_624,TGT_Z2_Res_624,TGT_Z3_Res_624,TGT_Z1_Res_625,TGT_Z2_Res_625,TGT_Z3_Res_625,TGT_Z1_Res_626,TGT_Z2_Res_626,TGT_Z3_Res_626,TGT_Z1_Res_627,TGT_Z2_Res_627,TGT_Z3_Res_627,TGT_Z1_Res_628,TGT_Z2_Res_628,TGT_Z3_Res_628,TGT_Z1_Res_629,TGT_Z2_Res_629,TGT_Z3_Res_629,TGT_Z1_Res_630,TGT_Z2_Res_630,TGT_Z3_Res_630,TGT_Z1_Res_631,TGT_Z2_Res_631,TGT_Z3_Res_631,TGT_Z1_Res_632,TGT_Z2_Res_632,TGT_Z3_Res_632,TGT_Z1_Res_633,TGT_Z2_Res_633,TGT_Z3_Res_633,TGT_Z1_Res_634,TGT_Z2_Res_634,TGT_Z3_Res_634,TGT_Z1_Res_635,TGT_Z2_Res_635,TGT_Z3_Res_635,TGT_Z1_Res_636,TGT_Z2_Res_636,TGT_Z3_Res_636,TGT_Z1_Res_637,TGT_Z2_Res_637,TGT_Z3_Res_637,TGT_Z1_Res_638,TGT_Z2_Res_638,TGT_Z3_Res_638,TGT_Z1_Res_639,TGT_Z2_Res_639,TGT_Z3_Res_639,TGT_Z1_Res_640,TGT_Z2_Res_640,TGT_Z3_Res_640,TGT_Z1_Res_641,TGT_Z2_Res_641,TGT_Z3_Res_641,TGT_Z1_Res_642,TGT_Z2_Res_642,TGT_Z3_Res_642,TGT_Z1_Res_643,TGT_Z2_Res_643,TGT_Z3_Res_643,TGT_Z1_Res_644,TGT_Z2_Res_644,TGT_Z3_Res_644,TGT_Z1_Res_645,TGT_Z2_Res_645,TGT_Z3_Res_645,TGT_Z1_Res_646,TGT_Z2_Res_646,TGT_Z3_Res_646,TGT_Z1_Res_647,TGT_Z2_Res_647,TGT_Z3_Res_647,TGT_Z1_Res_648,TGT_Z2_Res_648,TGT_Z3_Res_648,TGT_Z1_Res_649,TGT_Z2_Res_649,TGT_Z3_Res_649,TGT_Z1_Res_650,TGT_Z2_Res_650,TGT_Z3_Res_650,TGT_Z1_Res_651,TGT_Z2_Res_651,TGT_Z3_Res_651,TGT_Z1_Res_652,TGT_Z2_Res_652,TGT_Z3_Res_652,TGT_Z1_Res_653,TGT_Z2_Res_653,TGT_Z3_Res_653,TGT_Z1_Res_654,TGT_Z2_Res_654,TGT_Z3_Res_654,TGT_Z1_Res_655,TGT_Z2_Res_655,TGT_Z3_Res_655,TGT_Z1_Res_656,TGT_Z2_Res_656,TGT_Z3_Res_656,TGT_Z1_Res_657,TGT_Z2_Res_657,TGT_Z3_Res_657,TGT_Z1_Res_658,TGT_Z2_Res_658,TGT_Z3_Res_658,TGT_Z1_Res_659,TGT_Z2_Res_659,TGT_Z3_Res_659,TGT_Z1_Res_660,TGT_Z2_Res_660,TGT_Z3_Res_660,TGT_Z1_Res_661,TGT_Z2_Res_661,TGT_Z3_Res_661,TGT_Z1_Res_662,TGT_Z2_Res_662,TGT_Z3_Res_662,TGT_Z1_Res_663,TGT_Z2_Res_663,TGT_Z3_Res_663,TGT_Z1_Res_664,TGT_Z2_Res_664,TGT_Z3_Res_664,TGT_Z1_Res_665,TGT_Z2_Res_665,TGT_Z3_Res_665,TGT_Z1_Res_666,TGT_Z2_Res_666,TGT_Z3_Res_666,TGT_Z1_Res_667,TGT_Z2_Res_667,TGT_Z3_Res_667,TGT_Z1_Res_668,TGT_Z2_Res_668,TGT_Z3_Res_668,TGT_Z1_Res_669,TGT_Z2_Res_669,TGT_Z3_Res_669,TGT_Z1_Res_670,TGT_Z2_Res_670,TGT_Z3_Res_670,TGT_Z1_Res_671,TGT_Z2_Res_671,TGT_Z3_Res_671,TGT_Z1_Res_672,TGT_Z2_Res_672,TGT_Z3_Res_672,TGT_Z1_Res_673,TGT_Z2_Res_673,TGT_Z3_Res_673,TGT_Z1_Res_674,TGT_Z2_Res_674,TGT_Z3_Res_674,TGT_Z1_Res_675,TGT_Z2_Res_675,TGT_Z3_Res_675,TGT_Z1_Res_676,TGT_Z2_Res_676,TGT_Z3_Res_676,TGT_Z1_Res_677,TGT_Z2_Res_677,TGT_Z3_Res_677,CMP_Mol_weight_under_300,CMP_Mol_weight_300_500,CMP_Mol_weight_over_500,CMP_AlogP_under_2,CMP_AlogP_2_5,CMP_AlogP_over_5,CMP_HBA_over_10,CMP_HBA_5_10,CMP_HBA_under_5,CMP_HBD_under_2,CMP_HBD_2_5,CMP_HBD_over_5,CMP_RTB_under_5,CMP_RTB_5_10,CMP_RTB_over_10,CMP_BridgeBonds_0,CMP_BridgeBonds_1,CMP_Bridgebonds_over_1,CMP_AromaticRings_0,CMP_AromaticRings_1,CMP_AromaticRings_over_1,CMP_FCFP_6#1070061035,CMP_FCFP_6#-1272709286,CMP_FCFP_6#136597326,CMP_FCFP_6#-1043250487,CMP_FCFP_6#-1272798659,CMP_FCFP_6#-1143715940,CMP_FCFP_6#-1043310069,CMP_FCFP_6#332760439,CMP_FCFP_6#1036089772,CMP_FCFP_6#32,CMP_FCFP_6#1872154524,CMP_FCFP_6#17,CMP_FCFP_6#-453677277,CMP_FCFP_6#991735244,CMP_FCFP_6#-1272768868,CMP_FCFP_6#416249454,CMP_FCFP_6#71476542,CMP_FCFP_6#367998008,CMP_FCFP_6#422052003,CMP_FCFP_6#1674451008,CMP_FCFP_6#-1043339860,CMP_FCFP_6#906530397,CMP_FCFP_6#-2091721556,CMP_FCFP_6#1186333723,CMP_FCFP_6#3,CMP_FCFP_6#-577735324,CMP_FCFP_6#-171682900,CMP_FCFP_6#203677720,CMP_FCFP_6#-451251206,CMP_FCFP_6#7,CMP_FCFP_6#907007053,CMP_FCFP_6#-885550502,CMP_FCFP_6#-1001663422,CMP_FCFP_6#551850122,CMP_FCFP_6#-1794398594,CMP_FCFP_6#-238214815,CMP_FCFP_6#136627117,CMP_FCFP_6#288142113,CMP_FCFP_6#1256092175,CMP_FCFP_6#566058135,CMP_FCFP_6#1758843539,CMP_FCFP_6#-1622582935,CMP_FCFP_6#4427049,CMP_FCFP_6#346218766,CMP_FCFP_6#358454445,CMP_FCFP_6#690511177,CMP_FCFP_6#1747237384,CMP_FCFP_6#1618154665,CMP_FCFP_6#565998553,CMP_FCFP_6#1318958417,CMP_FCFP_6#-1861645784,CMP_FCFP_6#1294255210,CMP_FCFP_6#967822811,CMP_FCFP_6#451847724,CMP_FCFP_6#-1977359400,CMP_FCFP_6#2104062943,CMP_FCFP_6#1914047670,CMP_FCFP_6#16,CMP_FCFP_6#1916525245,CMP_FCFP_6#-549108873,CMP_FCFP_6#-2093839777,CMP_FCFP_6#74595001,CMP_FCFP_6#-1151884458,CMP_FCFP_6#-620155118,CMP_FCFP_6#1115242110,CMP_FCFP_6#-124655670,CMP_FCFP_6#1448301171,CMP_FCFP_6#-1210095364,CMP_FCFP_6#1409154835,CMP_FCFP_6#-497728148,CMP_FCFP_6#259036760,CMP_FCFP_6#-1099193755,CMP_FCFP_6#-1749159031,CMP_FCFP_6#-1977641857,CMP_FCFP_6#-547731249,CMP_FCFP_6#71953198,CMP_FCFP_6#-1732563065,CMP_FCFP_6#179977000,CMP_FCFP_6#-548632217,CMP_FCFP_6#-416918913,CMP_FCFP_6#757274319,CMP_FCFP_6#-1947445977,CMP_FCFP_6#-148248134,CMP_FCFP_6#792324431,CMP_FCFP_6#1679399686,CMP_FCFP_6#436886043,CMP_FCFP_6#1860261331,CMP_FCFP_6#-994042545,CMP_FCFP_6#-1118280607,CMP_FCFP_6#-1549784265,CMP_FCFP_6#-374436390,CMP_FCFP_6#-145381513,CMP_FCFP_6#-1660268910,CMP_FCFP_6#-1698724694,CMP_FCFP_6#-922480536,CMP_FCFP_6#-1034142694,CMP_FCFP_6#-415245925,CMP_FCFP_6#1169756594,CMP_FCFP_6#353008754,CMP_FCFP_6#-1845320698,CMP_FCFP_6#-617729047,CMP_FCFP_6#-55265897,CMP_FCFP_6#-769429364,CMP_FCFP_6#-342537017,CMP_FCFP_6#-1868144319,CMP_FCFP_6#-2022638555,CMP_FCFP_6#-1549192822,CMP_FCFP_6#-1137023106,CMP_FCFP_6#-231603831,CMP_FCFP_6#2015642182,CMP_FCFP_6#-1886421888,CMP_FCFP_6#-1476216900,CMP_FCFP_6#907036844,CMP_FCFP_6#699500266,CMP_FCFP_6#725310030,CMP_FCFP_6#-2002183168,CMP_FCFP_6#136120670,CMP_FCFP_6#-1697717939,CMP_FCFP_6#-1539132615,CMP_FCFP_6#1676877079,CMP_FCFP_6#946589555,CMP_FCFP_6#-745491832,CMP_FCFP_6#-1176841573,CMP_FCFP_6#-1695756380,CMP_FCFP_6#307419094,CMP_FCFP_6#-1264845251,CMP_FCFP_6#9,CMP_FCFP_6#-345164231,CMP_FCFP_6#-1742546106,CMP_FCFP_6#750347608,CMP_FCFP_6#565968762,CMP_FCFP_6#1506114745,CMP_FCFP_6#-2129165368,CMP_FCFP_6#-1343180157,CMP_FCFP_6#-1539162406,CMP_FCFP_6#-415216134,CMP_FCFP_6#1186303932,CMP_FCFP_6#97679930,CMP_FCFP_6#-1604301295,CMP_FCFP_6#-158888774,CMP_FCFP_6#1784329145,CMP_FCFP_6#1175638033,CMP_FCFP_6#1028934530,CMP_FCFP_6#-2094771862,CMP_FCFP_6#1,CMP_FCFP_6#-587569116,CMP_FCFP_6#-12607049,CMP_FCFP_6#2091094773,CMP_FCFP_6#-1553874037,CMP_FCFP_6#-358634557,CMP_FCFP_6#2106393770,CMP_FCFP_6#-710973189,CMP_FCFP_6#178336375,CMP_FCFP_6#-1029057029,CMP_FCFP_6#675769755,CMP_FCFP_6#1981711554,CMP_FCFP_6#-1513659983,CMP_FCFP_6#-77360125,CMP_FCFP_6#1387339085,CMP_FCFP_6#-1628401576,CMP_FCFP_6#-1508180856,CMP_FCFP_6#-306856457,CMP_FCFP_6#-431955362,CMP_FCFP_6#949015626,CMP_FCFP_6#-428284881,CMP_FCFP_6#65522973,CMP_FCFP_6#-415156552,CMP_FCFP_6#-1320007763,CMP_FCFP_6#590925877,CMP_FCFP_6#19,CMP_FCFP_6#-1578026142,CMP_FCFP_6#1673930087,CMP_FCFP_6#-1264345809,CMP_FCFP_6#451371068,CMP_FCFP_6#519723754,CMP_FCFP_6#-1429257777,CMP_FCFP_6#-2090462286,CMP_FCFP_6#1627917459,CMP_FCFP_6#1984060557,CMP_FCFP_6#1756128255,CMP_FCFP_6#1138012883,CMP_FCFP_6#-1847351220,CMP_FCFP_6#547884906,CMP_FCFP_6#-1979459821,CMP_FCFP_6#-1960568523,CMP_FCFP_6#-1539305428,CMP_FCFP_6#380359560,CMP_FCFP_6#-1397277874,CMP_FCFP_6#1390842262,CMP_FCFP_6#136388789,CMP_FCFP_6#554276193,CMP_FCFP_6#730557100,CMP_FCFP_6#1679744180,CMP_FCFP_6#752700198,CMP_FCFP_6#713358128,CMP_FCFP_6#1677789694,CMP_FCFP_6#-634178238,CMP_FCFP_6#-9847677,CMP_FCFP_6#451877515,CMP_FCFP_6#-1038421835,CMP_FCFP_6#354117335,CMP_FCFP_6#-1549163031,CMP_FCFP_6#-989213044,CMP_FCFP_6#86586436,CMP_FCFP_6#-1410049896,CMP_FCFP_6#471112724,CMP_FCFP_6#766941325,CMP_FCFP_6#-1695726287,CMP_FCFP_6#-2105232016,CMP_FCFP_6#8,CMP_FCFP_6#262609888,CMP_FCFP_6#-387072142,CMP_FCFP_6#-773983804,CMP_FCFP_6#1426409825,CMP_FCFP_6#436915834,CMP_FCFP_6#-432846198,CMP_FCFP_6#-1623554292,CMP_FCFP_6#368675221,CMP_FCFP_6#1153798395,CMP_FCFP_6#-1066794953,CMP_FCFP_6#830996444,CMP_FCFP_6#-283777668,CMP_FCFP_6#-614861946,CMP_FCFP_6#43213377,CMP_FCFP_6#1278985191,CMP_FCFP_6#309602933,CMP_FCFP_6#-1133295320,CMP_FCFP_6#-1986158408,CMP_FCFP_6#-1577600103,CMP_FCFP_6#-2020908321,CMP_FCFP_6#-1946918893,CMP_FCFP_6#129344189,CMP_FCFP_6#-1773728142,CMP_FCFP_6#-1426444049,CMP_FCFP_6#-333501072,CMP_FCFP_6#946068634,CMP_FCFP_6#1779217362,CMP_FCFP_6#-44013867,CMP_FCFP_6#-1438614805,CMP_FCFP_6#-796529160,CMP_FCFP_6#-149636017,CMP_FCFP_6#-1280036918,CMP_FCFP_6#313431018,CMP_FCFP_6#-1645149908,CMP_FCFP_6#732983171,CMP_FCFP_6#-1972798083,CMP_FCFP_6#556685040,CMP_FCFP_6#-1096767684,CMP_FCFP_6#-1943140669,CMP_FCFP_6#-98332825,CMP_FCFP_6#-836633685,CMP_FCFP_6#2005402822,CMP_FCFP_6#365650923,CMP_FCFP_6#-146015125,CMP_FCFP_6#1186393305,CMP_FCFP_6#-1986098826,CMP_FCFP_6#-1261081799,CMP_FCFP_6#-204034463,CMP_FCFP_6#1255324847,CMP_FCFP_6#1069584379,CMP_FCFP_6#-473429853,CMP_FCFP_6#-551279842,CMP_FCFP_6#-630540681,CMP_FCFP_6#-53728878,CMP_FCFP_6#-1678245750,CMP_FCFP_6#-1678275541,CMP_FCFP_6#339830961,CMP_FCFP_6#564869443,CMP_FCFP_6#-1786544755,CMP_FCFP_6#-1902178376,CMP_FCFP_6#-75531087,CMP_FCFP_6#551522463,CMP_FCFP_6#-1976722970,CMP_FCFP_6#1883238369,CMP_FCFP_6#-1549103449,CMP_FCFP_6#1310287787,CMP_FCFP_6#1002543125,CMP_FCFP_6#-2083883923,CMP_FCFP_6#1571598377,CMP_FCFP_6#203707511,CMP_FCFP_6#1458856986,CMP_FCFP_6#1887671224,CMP_FCFP_6#394124770,CMP_FCFP_6#1244036906,CMP_FCFP_6#115228054,CMP_FCFP_6#-893386612,CMP_FCFP_6#-325678329,CMP_FCFP_6#-2005207466,CMP_FCFP_6#654335567,CMP_FCFP_6#-1549222613,CMP_FCFP_6#1865554503,CMP_FCFP_6#-2049666792,CMP_FCFP_6#307448885,CMP_FCFP_6#-60349997,CMP_FCFP_6#231837932,CMP_FCFP_6#-1029027238,CMP_FCFP_6#-1979033238,CMP_FCFP_6#-1975228329,CMP_FCFP_6#1075826633,CMP_FCFP_6#1847287893,CMP_FCFP_6#-1852202487,CMP_FCFP_6#-2108717254,CMP_FCFP_6#1997665946,CMP_FCFP_6#1544504884,CMP_FCFP_6#1213932708,CMP_FCFP_6#768782712,CMP_FCFP_6#690481386,CMP_FCFP_6#1004217211,CMP_FCFP_6#31079014,CMP_FCFP_6#-1475780652,CMP_FCFP_6#-1713146698,CMP_FCFP_6#1576159694,CMP_FCFP_6#906206441,CMP_FCFP_6#1388176727,CMP_FCFP_6#1655347101,CMP_FCFP_6#389859240,CMP_FCFP_6#1315416442,CMP_FCFP_6#-2131077906,CMP_FCFP_6#2139782676,CMP_FCFP_6#-898059030,CMP_FCFP_6#187413687,CMP_FCFP_6#1668163908,CMP_FCFP_6#-2007573814,CMP_FCFP_6#937923569,CMP_FCFP_6#-1019010223,CMP_FCFP_6#65948508,CMP_FCFP_6#1185576472,CMP_FCFP_6#204821726,CMP_FCFP_6#-1678264380,CMP_FCFP_6#403905261,CMP_FCFP_6#-1035566452,CMP_FCFP_6#339240751,CMP_FCFP_6#-244449970,CMP_FCFP_6#-728595178,CMP_FCFP_6#-1114974349,CMP_FCFP_6#1953499806,CMP_FCFP_6#-1525101452,CMP_FCFP_6#-2093068546,CMP_FCFP_6#-1440646522,CMP_FCFP_6#376938076,CMP_FCFP_6#2086338862,CMP_FCFP_6#2103492197,CMP_FCFP_6#2121970718,CMP_FCFP_6#1985089045,CMP_FCFP_6#639287907,CMP_FCFP_6#1031360601,CMP_FCFP_6#-59531427,CMP_FCFP_6#-91240285,CMP_FCFP_6#1852108031,CMP_FCFP_6#35640331,CMP_FCFP_6#1499521844,CMP_FCFP_6#723602996,CMP_FCFP_6#262592487,CMP_FCFP_6#1207027807,CMP_FCFP_6#1508378955,CMP_FCFP_6#-228300541,CMP_FCFP_6#-976689157,CMP_FCFP_6#-1408593536,CMP_FCFP_6#-456920722,CMP_FCFP_6#1747267175,CMP_FCFP_6#1626908943,CMP_FCFP_6#1673997923,CMP_FCFP_6#470041467,CMP_FCFP_6#1904223630,CMP_FCFP_6#391786003,CMP_FCFP_6#-62776068,CMP_FCFP_6#-1305924292,CMP_FCFP_6#1757226480,CMP_FCFP_6#-1512836998,CMP_FCFP_6#-1317581692,CMP_FCFP_6#829807288,CMP_FCFP_6#1389214062,CMP_FCFP_6#5,CMP_FCFP_6#-107797352,CMP_FCFP_6#1221729481,CMP_FCFP_6#-1078052987,CMP_FCFP_6#363977085,CMP_FCFP_6#-1335618507,CMP_FCFP_6#666068305,CMP_FCFP_6#260476081,CMP_FCFP_6#-1170294589,CMP_FCFP_6#422459031,CMP_FCFP_6#-1498874744,CMP_FCFP_6#95739665,CMP_FCFP_6#-1096219292,CMP_FCFP_6#417490686,CMP_FCFP_6#1768107048,CMP_FCFP_6#-2057023601,CMP_FCFP_6#-1137784232,CMP_FCFP_6#-1797459034,CMP_FCFP_6#-27023761,CMP_FCFP_6#1785571479,CMP_FCFP_6#-1029533685,CMP_FCFP_6#563175311,CMP_FCFP_6#-215594149,CMP_FCFP_6#1832443619,CMP_FCFP_6#746356011,CMP_FCFP_6#-1367722585,CMP_FCFP_6#-8175115,CMP_FCFP_6#-1762361266,CMP_FCFP_6#1173152112,CMP_FCFP_6#-21733390,CMP_FCFP_6#1872392852,CMP_FCFP_6#-229290745,CMP_FCFP_6#-254491328,CMP_FCFP_6#-1592142106,CMP_FCFP_6#2087827059,CMP_FCFP_6#1187576299,CMP_FCFP_6#-2091862146,CMP_FCFP_6#-21955179,CMP_FCFP_6#1242035682,CMP_FCFP_6#218369457,CMP_FCFP_6#-93666356,CMP_FCFP_6#-2006448698,CMP_FCFP_6#-124685461,CMP_FCFP_6#1994550299,CMP_FCFP_6#660981249,CMP_FCFP_6#-741944438,CMP_FCFP_6#-1908083411,CMP_FCFP_6#-322452949,CMP_FCFP_6#1708495167,CMP_FCFP_6#-105186863,CMP_FCFP_6#-651410088,CMP_FCFP_6#1031388784,CMP_FCFP_6#1654490290,CMP_FCFP_6#-1601875224,CMP_FCFP_6#159404153,CMP_FCFP_6#-1470626859,CMP_FCFP_6#-1716224640,CMP_FCFP_6#555188808,CMP_FCFP_6#2093881685,CMP_FCFP_6#-16971222,CMP_FCFP_6#2106489014,CMP_FCFP_6#-58569187,CMP_FCFP_6#320345595,CMP_FCFP_6#1129466811,CMP_FCFP_6#-70410411,CMP_FCFP_6#-609841832,CMP_FCFP_6#-351573672,CMP_FCFP_6#-1690034758,CMP_FCFP_6#242764702,CMP_FCFP_6#778184816,CMP_FCFP_6#1035613116,CMP_FCFP_6#-20874974,CMP_FCFP_6#1864014851,CMP_FCFP_6#-948309108,CMP_FCFP_6#-1931573337,CMP_FCFP_6#1456819332,CMP_FCFP_6#1932337689,CMP_FCFP_6#1819235428,CMP_FCFP_6#1362435077,CMP_FCFP_6#-1001103965,CMP_FCFP_6#1036129108,CMP_FCFP_6#142766796,CMP_FCFP_6#1626791544,CMP_FCFP_6#333329399,CMP_FCFP_6#-1979984779,CMP_FCFP_6#-1462709112,CMP_FCFP_6#-1923768949,CMP_FCFP_6#-886917305,CMP_FCFP_6#727097920,CMP_FCFP_6#-1338588315,CMP_FCFP_6#-1746940450,CMP_FCFP_6#-1976157155,CMP_FCFP_6#-1696375691,CMP_FCFP_6#-628297815,CMP_FCFP_6#922675476,CMP_FCFP_6#-1277610847,CMP_FCFP_6#-374795648,CMP_FCFP_6#-1498803602,CMP_FCFP_6#-47391358,CMP_FCFP_6#-1057162947,CMP_FCFP_6#1230889046,CMP_FCFP_6#-1500771174,CMP_FCFP_6#-1597477966,CMP_FCFP_6#1461205989,CMP_FCFP_6#1588282714,CMP_FCFP_6#436193358,CMP_FCFP_6#-1656522787,CMP_FCFP_6#791054908,CMP_FCFP_6#-572229882,CMP_FCFP_6#-1262094435,CMP_FCFP_6#-1438301350,CMP_FCFP_6#987320554,CMP_FCFP_6#-527289444,CMP_FCFP_6#1727347865,CMP_FCFP_6#-1779556140,CMP_FCFP_6#1856967592,CMP_FCFP_6#1618184456,CMP_FCFP_6#-1676148457,CMP_FCFP_6#-2022668811,CMP_FCFP_6#-755066523,CMP_FCFP_6#773010351,CMP_FCFP_6#192331578,CMP_FCFP_6#1390456396,CMP_FCFP_6#-2097524105,CMP_FCFP_6#-616816432,CMP_FCFP_6#419023919,CMP_FCFP_6#1173000246,CMP_FCFP_6#-828984032,CMP_FCFP_6#1604677718,CMP_FCFP_6#372254866,CMP_FCFP_6#-900911178,CMP_FCFP_6#-1855377876,CMP_FCFP_6#1047966709,CMP_FCFP_6#-1102119693,CMP_FCFP_6#240509252,CMP_FCFP_6#-647350540,CMP_FCFP_6#188190534,CMP_FCFP_6#-1976672629,CMP_FCFP_6#1034227702,CMP_FCFP_6#155061250</sci:value>
					</sci:arg>
					<sci:arg name="NumberOfVariables" type="StringType" required="false" visibility="nevershow" multi="false">
						<sci:help>Number of latent variables (LVs) to use in making predictions. Must be within the range of LVs used in building the model. By default, this is set to the &apos;optimum&apos; value as determined by the learner. You may specify a range as a colon-separated string (1:6).</sci:help>
					</sci:arg>
					<sci:arg name="NumPrincipalComponents" type="StringType" required="false" visibility="nevershow" multi="false">
						<sci:help>Number of principal components to compute</sci:help>
					</sci:arg>
					<sci:arg name="ComputeDecisionValues" type="BoolType" required="false" visibility="nevershow" multi="false">
						<sci:help>Specifies whether decision values for distinguishing pairs of classes from one another will be calculated by the model</sci:help>
						<sci:legalval>True</sci:legalval>
						<sci:legalval selected="true">False</sci:legalval>
					</sci:arg>
					<sci:arg name="ComputeProbabilities" type="BoolType" required="false" visibility="nevershow" multi="false">
						<sci:help>Determines whether the probability for membership in each class will be computed by the model.  (N.B. Setting this parameter to True may drastically change the class predictions, 
				because the probabilities are determined by fitting the raw SVM output to a logistic distribution, and these fitted probabilities rather than the decision 
				values are then used to determine the class assignments. If you override the default cutoff, the specified cutoff is used along with the decision 
				values, not the probabilities, in order to determine the predicted class.)</sci:help>
						<sci:legalval>True</sci:legalval>
						<sci:legalval selected="true">False</sci:legalval>
					</sci:arg>
					<sci:arg name="IncludedProperties" type="StringType" required="true" visibility="nevershow" multi="false" implbase="{87883106-4E83-4C0F-BE5B-D87AAF2E6BA7}">
						<sci:help>Properties that were used to build the model.  This excludes any CalculatedProperties in the training set that had zero variance or string values.</sci:help>
						<sci:value>TGT_Z1_Res_2,TGT_Z2_Res_2,TGT_Z3_Res_2,TGT_Z1_Res_3,TGT_Z2_Res_3,TGT_Z3_Res_3,TGT_Z1_Res_4,TGT_Z2_Res_4,TGT_Z3_Res_4,TGT_Z1_Res_5,TGT_Z2_Res_5,TGT_Z3_Res_5,TGT_Z1_Res_6,TGT_Z2_Res_6,TGT_Z3_Res_6,TGT_Z1_Res_7,TGT_Z2_Res_7,TGT_Z3_Res_7,TGT_Z1_Res_8,TGT_Z2_Res_8,TGT_Z3_Res_8,TGT_Z1_Res_9,TGT_Z2_Res_9,TGT_Z3_Res_9,TGT_Z1_Res_10,TGT_Z2_Res_10,TGT_Z3_Res_10,TGT_Z1_Res_11,TGT_Z2_Res_11,TGT_Z3_Res_11,TGT_Z1_Res_12,TGT_Z2_Res_12,TGT_Z3_Res_12,TGT_Z1_Res_13,TGT_Z2_Res_13,TGT_Z3_Res_13,TGT_Z1_Res_14,TGT_Z2_Res_14,TGT_Z3_Res_14,TGT_Z1_Res_15,TGT_Z2_Res_15,TGT_Z3_Res_15,TGT_Z1_Res_16,TGT_Z2_Res_16,TGT_Z3_Res_16,TGT_Z1_Res_17,TGT_Z2_Res_17,TGT_Z3_Res_17,TGT_Z1_Res_18,TGT_Z2_Res_18,TGT_Z3_Res_18,TGT_Z1_Res_19,TGT_Z2_Res_19,TGT_Z3_Res_19,TGT_Z1_Res_20,TGT_Z2_Res_20,TGT_Z3_Res_20,TGT_Z1_Res_21,TGT_Z2_Res_21,TGT_Z3_Res_21,TGT_Z1_Res_22,TGT_Z2_Res_22,TGT_Z3_Res_22,TGT_Z1_Res_23,TGT_Z2_Res_23,TGT_Z3_Res_23,TGT_Z1_Res_25,TGT_Z2_Res_25,TGT_Z3_Res_25,TGT_Z1_Res_27,TGT_Z2_Res_27,TGT_Z3_Res_27,TGT_Z1_Res_31,TGT_Z2_Res_31,TGT_Z3_Res_31,TGT_Z1_Res_32,TGT_Z2_Res_32,TGT_Z3_Res_32,TGT_Z1_Res_34,TGT_Z2_Res_34,TGT_Z3_Res_34,TGT_Z1_Res_35,TGT_Z2_Res_35,TGT_Z3_Res_35,TGT_Z1_Res_38,TGT_Z2_Res_38,TGT_Z3_Res_38,TGT_Z1_Res_39,TGT_Z2_Res_39,TGT_Z3_Res_39,TGT_Z1_Res_41,TGT_Z2_Res_41,TGT_Z3_Res_41,TGT_Z1_Res_42,TGT_Z2_Res_42,TGT_Z3_Res_42,TGT_Z1_Res_47,TGT_Z2_Res_47,TGT_Z3_Res_47,TGT_Z1_Res_49,TGT_Z2_Res_49,TGT_Z3_Res_49,TGT_Z1_Res_50,TGT_Z2_Res_50,TGT_Z3_Res_50,TGT_Z1_Res_59,TGT_Z2_Res_59,TGT_Z3_Res_59,TGT_Z1_Res_71,TGT_Z2_Res_71,TGT_Z3_Res_71,TGT_Z1_Res_95,TGT_Z2_Res_95,TGT_Z3_Res_95,TGT_Z1_Res_97,TGT_Z2_Res_97,TGT_Z3_Res_97,TGT_Z1_Res_99,TGT_Z2_Res_99,TGT_Z3_Res_99,TGT_Z1_Res_100,TGT_Z2_Res_100,TGT_Z3_Res_100,TGT_Z1_Res_108,TGT_Z2_Res_108,TGT_Z3_Res_108,TGT_Z1_Res_109,TGT_Z2_Res_109,TGT_Z3_Res_109,TGT_Z1_Res_111,TGT_Z2_Res_111,TGT_Z3_Res_111,TGT_Z1_Res_112,TGT_Z2_Res_112,TGT_Z3_Res_112,TGT_Z1_Res_116,TGT_Z2_Res_116,TGT_Z3_Res_116,TGT_Z1_Res_118,TGT_Z2_Res_118,TGT_Z3_Res_118,TGT_Z1_Res_120,TGT_Z2_Res_120,TGT_Z3_Res_120,TGT_Z1_Res_122,TGT_Z2_Res_122,TGT_Z3_Res_122,TGT_Z1_Res_123,TGT_Z2_Res_123,TGT_Z3_Res_123,TGT_Z1_Res_127,TGT_Z2_Res_127,TGT_Z3_Res_127,TGT_Z1_Res_131,TGT_Z2_Res_131,TGT_Z3_Res_131,TGT_Z1_Res_140,TGT_Z2_Res_140,TGT_Z3_Res_140,TGT_Z1_Res_143,TGT_Z2_Res_143,TGT_Z3_Res_143,TGT_Z1_Res_144,TGT_Z2_Res_144,TGT_Z3_Res_144,TGT_Z1_Res_148,TGT_Z2_Res_148,TGT_Z3_Res_148,TGT_Z1_Res_152,TGT_Z2_Res_152,TGT_Z3_Res_152,TGT_Z1_Res_161,TGT_Z2_Res_161,TGT_Z3_Res_161,TGT_Z1_Res_163,TGT_Z2_Res_163,TGT_Z3_Res_163,TGT_Z1_Res_168,TGT_Z2_Res_168,TGT_Z3_Res_168,TGT_Z1_Res_171,TGT_Z2_Res_171,TGT_Z3_Res_171,TGT_Z1_Res_172,TGT_Z2_Res_172,TGT_Z3_Res_172,TGT_Z1_Res_176,TGT_Z2_Res_176,TGT_Z3_Res_176,TGT_Z1_Res_177,TGT_Z2_Res_177,TGT_Z3_Res_177,TGT_Z1_Res_178,TGT_Z2_Res_178,TGT_Z3_Res_178,TGT_Z1_Res_180,TGT_Z2_Res_180,TGT_Z3_Res_180,TGT_Z1_Res_181,TGT_Z2_Res_181,TGT_Z3_Res_181,TGT_Z1_Res_182,TGT_Z2_Res_182,TGT_Z3_Res_182,TGT_Z1_Res_183,TGT_Z2_Res_183,TGT_Z3_Res_183,TGT_Z1_Res_184,TGT_Z2_Res_184,TGT_Z3_Res_184,TGT_Z1_Res_187,TGT_Z2_Res_187,TGT_Z3_Res_187,TGT_Z1_Res_190,TGT_Z2_Res_190,TGT_Z3_Res_190,TGT_Z1_Res_191,TGT_Z2_Res_191,TGT_Z3_Res_191,TGT_Z1_Res_194,TGT_Z2_Res_194,TGT_Z3_Res_194,TGT_Z1_Res_201,TGT_Z2_Res_201,TGT_Z3_Res_201,TGT_Z1_Res_202,TGT_Z2_Res_202,TGT_Z3_Res_202,TGT_Z1_Res_207,TGT_Z2_Res_207,TGT_Z3_Res_207,TGT_Z1_Res_210,TGT_Z2_Res_210,TGT_Z3_Res_210,TGT_Z1_Res_211,TGT_Z2_Res_211,TGT_Z3_Res_211,TGT_Z1_Res_212,TGT_Z2_Res_212,TGT_Z3_Res_212,TGT_Z1_Res_214,TGT_Z2_Res_214,TGT_Z3_Res_214,TGT_Z1_Res_216,TGT_Z2_Res_216,TGT_Z3_Res_216,TGT_Z1_Res_217,TGT_Z2_Res_217,TGT_Z3_Res_217,TGT_Z1_Res_220,TGT_Z2_Res_220,TGT_Z3_Res_220,TGT_Z1_Res_222,TGT_Z2_Res_222,TGT_Z3_Res_222,TGT_Z1_Res_225,TGT_Z2_Res_225,TGT_Z3_Res_225,TGT_Z1_Res_231,TGT_Z2_Res_231,TGT_Z3_Res_231,TGT_Z1_Res_232,TGT_Z2_Res_232,TGT_Z3_Res_232,TGT_Z1_Res_233,TGT_Z2_Res_233,TGT_Z3_Res_233,TGT_Z1_Res_234,TGT_Z2_Res_234,TGT_Z3_Res_234,TGT_Z1_Res_235,TGT_Z2_Res_235,TGT_Z3_Res_235,TGT_Z1_Res_238,TGT_Z2_Res_238,TGT_Z3_Res_238,TGT_Z1_Res_239,TGT_Z2_Res_239,TGT_Z3_Res_239,TGT_Z1_Res_241,TGT_Z2_Res_241,TGT_Z3_Res_241,TGT_Z1_Res_242,TGT_Z2_Res_242,TGT_Z3_Res_242,TGT_Z1_Res_243,TGT_Z2_Res_243,TGT_Z3_Res_243,TGT_Z1_Res_244,TGT_Z2_Res_244,TGT_Z3_Res_244,TGT_Z1_Res_245,TGT_Z2_Res_245,TGT_Z3_Res_245,TGT_Z1_Res_246,TGT_Z2_Res_246,TGT_Z3_Res_246,TGT_Z1_Res_247,TGT_Z2_Res_247,TGT_Z3_Res_247,TGT_Z1_Res_248,TGT_Z2_Res_248,TGT_Z3_Res_248,TGT_Z1_Res_249,TGT_Z2_Res_249,TGT_Z3_Res_249,TGT_Z1_Res_250,TGT_Z2_Res_250,TGT_Z3_Res_250,TGT_Z1_Res_251,TGT_Z2_Res_251,TGT_Z3_Res_251,TGT_Z1_Res_252,TGT_Z2_Res_252,TGT_Z3_Res_252,TGT_Z1_Res_253,TGT_Z2_Res_253,TGT_Z3_Res_253,TGT_Z1_Res_254,TGT_Z2_Res_254,TGT_Z3_Res_254,TGT_Z1_Res_255,TGT_Z2_Res_255,TGT_Z3_Res_255,TGT_Z1_Res_256,TGT_Z2_Res_256,TGT_Z3_Res_256,TGT_Z1_Res_257,TGT_Z2_Res_257,TGT_Z3_Res_257,TGT_Z1_Res_258,TGT_Z2_Res_258,TGT_Z3_Res_258,TGT_Z1_Res_261,TGT_Z2_Res_261,TGT_Z3_Res_261,TGT_Z1_Res_264,TGT_Z2_Res_264,TGT_Z3_Res_264,TGT_Z1_Res_267,TGT_Z2_Res_267,TGT_Z3_Res_267,TGT_Z1_Res_269,TGT_Z2_Res_269,TGT_Z3_Res_269,TGT_Z1_Res_270,TGT_Z2_Res_270,TGT_Z3_Res_270,TGT_Z1_Res_272,TGT_Z2_Res_272,TGT_Z3_Res_272,TGT_Z1_Res_274,TGT_Z2_Res_274,TGT_Z3_Res_274,TGT_Z1_Res_277,TGT_Z2_Res_277,TGT_Z3_Res_277,TGT_Z1_Res_278,TGT_Z2_Res_278,TGT_Z3_Res_278,TGT_Z1_Res_282,TGT_Z2_Res_282,TGT_Z3_Res_282,TGT_Z1_Res_283,TGT_Z2_Res_283,TGT_Z3_Res_283,TGT_Z1_Res_284,TGT_Z2_Res_284,TGT_Z3_Res_284,TGT_Z1_Res_285,TGT_Z2_Res_285,TGT_Z3_Res_285,TGT_Z1_Res_287,TGT_Z2_Res_287,TGT_Z3_Res_287,TGT_Z1_Res_288,TGT_Z2_Res_288,TGT_Z3_Res_288,TGT_Z1_Res_290,TGT_Z2_Res_290,TGT_Z3_Res_290,TGT_Z1_Res_291,TGT_Z2_Res_291,TGT_Z3_Res_291,TGT_Z1_Res_292,TGT_Z2_Res_292,TGT_Z3_Res_292,TGT_Z1_Res_294,TGT_Z2_Res_294,TGT_Z3_Res_294,TGT_Z1_Res_297,TGT_Z2_Res_297,TGT_Z3_Res_297,TGT_Z1_Res_307,TGT_Z2_Res_307,TGT_Z3_Res_307,TGT_Z1_Res_308,TGT_Z2_Res_308,TGT_Z3_Res_308,TGT_Z1_Res_310,TGT_Z2_Res_310,TGT_Z3_Res_310,TGT_Z1_Res_311,TGT_Z2_Res_311,TGT_Z3_Res_311,TGT_Z1_Res_312,TGT_Z2_Res_312,TGT_Z3_Res_312,TGT_Z1_Res_314,TGT_Z2_Res_314,TGT_Z3_Res_314,TGT_Z1_Res_316,TGT_Z2_Res_316,TGT_Z3_Res_316,TGT_Z1_Res_319,TGT_Z2_Res_319,TGT_Z3_Res_319,TGT_Z1_Res_327,TGT_Z2_Res_327,TGT_Z3_Res_327,TGT_Z1_Res_331,TGT_Z2_Res_331,TGT_Z3_Res_331,TGT_Z1_Res_344,TGT_Z2_Res_344,TGT_Z3_Res_344,TGT_Z1_Res_345,TGT_Z2_Res_345,TGT_Z3_Res_345,TGT_Z1_Res_346,TGT_Z2_Res_346,TGT_Z3_Res_346,TGT_Z1_Res_347,TGT_Z2_Res_347,TGT_Z3_Res_347,TGT_Z1_Res_351,TGT_Z2_Res_351,TGT_Z3_Res_351,TGT_Z1_Res_353,TGT_Z2_Res_353,TGT_Z3_Res_353,TGT_Z1_Res_354,TGT_Z2_Res_354,TGT_Z3_Res_354,TGT_Z1_Res_356,TGT_Z2_Res_356,TGT_Z3_Res_356,TGT_Z1_Res_357,TGT_Z2_Res_357,TGT_Z3_Res_357,TGT_Z1_Res_358,TGT_Z2_Res_358,TGT_Z3_Res_358,TGT_Z1_Res_362,TGT_Z2_Res_362,TGT_Z3_Res_362,TGT_Z1_Res_366,TGT_Z2_Res_366,TGT_Z3_Res_366,TGT_Z1_Res_372,TGT_Z2_Res_372,TGT_Z3_Res_372,TGT_Z1_Res_376,TGT_Z2_Res_376,TGT_Z3_Res_376,TGT_Z1_Res_388,TGT_Z2_Res_388,TGT_Z3_Res_388,TGT_Z1_Res_391,TGT_Z2_Res_391,TGT_Z3_Res_391,TGT_Z1_Res_393,TGT_Z2_Res_393,TGT_Z3_Res_393,TGT_Z1_Res_399,TGT_Z2_Res_399,TGT_Z3_Res_399,TGT_Z1_Res_405,TGT_Z2_Res_405,TGT_Z3_Res_405,TGT_Z1_Res_415,TGT_Z2_Res_415,TGT_Z3_Res_415,TGT_Z1_Res_416,TGT_Z2_Res_416,TGT_Z3_Res_416,TGT_Z1_Res_417,TGT_Z2_Res_417,TGT_Z3_Res_417,TGT_Z1_Res_419,TGT_Z2_Res_419,TGT_Z3_Res_419,TGT_Z1_Res_420,TGT_Z2_Res_420,TGT_Z3_Res_420,TGT_Z1_Res_422,TGT_Z2_Res_422,TGT_Z3_Res_422,TGT_Z1_Res_423,TGT_Z2_Res_423,TGT_Z3_Res_423,TGT_Z1_Res_424,TGT_Z2_Res_424,TGT_Z3_Res_424,TGT_Z1_Res_427,TGT_Z2_Res_427,TGT_Z3_Res_427,TGT_Z1_Res_428,TGT_Z2_Res_428,TGT_Z3_Res_428,TGT_Z1_Res_429,TGT_Z2_Res_429,TGT_Z3_Res_429,TGT_Z1_Res_433,TGT_Z2_Res_433,TGT_Z3_Res_433,TGT_Z1_Res_434,TGT_Z2_Res_434,TGT_Z3_Res_434,TGT_Z1_Res_435,TGT_Z2_Res_435,TGT_Z3_Res_435,TGT_Z1_Res_436,TGT_Z2_Res_436,TGT_Z3_Res_436,TGT_Z1_Res_437,TGT_Z2_Res_437,TGT_Z3_Res_437,TGT_Z1_Res_438,TGT_Z2_Res_438,TGT_Z3_Res_438,TGT_Z1_Res_439,TGT_Z2_Res_439,TGT_Z3_Res_439,TGT_Z1_Res_440,TGT_Z2_Res_440,TGT_Z3_Res_440,TGT_Z1_Res_442,TGT_Z2_Res_442,TGT_Z3_Res_442,TGT_Z1_Res_445,TGT_Z2_Res_445,TGT_Z3_Res_445,TGT_Z1_Res_447,TGT_Z2_Res_447,TGT_Z3_Res_447,TGT_Z1_Res_450,TGT_Z2_Res_450,TGT_Z3_Res_450,TGT_Z1_Res_453,TGT_Z2_Res_453,TGT_Z3_Res_453,TGT_Z1_Res_462,TGT_Z2_Res_462,TGT_Z3_Res_462,TGT_Z1_Res_463,TGT_Z2_Res_463,TGT_Z3_Res_463,TGT_Z1_Res_464,TGT_Z2_Res_464,TGT_Z3_Res_464,TGT_Z1_Res_468,TGT_Z2_Res_468,TGT_Z3_Res_468,TGT_Z1_Res_471,TGT_Z2_Res_471,TGT_Z3_Res_471,TGT_Z1_Res_472,TGT_Z2_Res_472,TGT_Z3_Res_472,TGT_Z1_Res_476,TGT_Z2_Res_476,TGT_Z3_Res_476,TGT_Z1_Res_479,TGT_Z2_Res_479,TGT_Z3_Res_479,TGT_Z1_Res_481,TGT_Z2_Res_481,TGT_Z3_Res_481,TGT_Z1_Res_482,TGT_Z2_Res_482,TGT_Z3_Res_482,TGT_Z1_Res_487,TGT_Z2_Res_487,TGT_Z3_Res_487,TGT_Z1_Res_494,TGT_Z2_Res_494,TGT_Z3_Res_494,TGT_Z1_Res_495,TGT_Z2_Res_495,TGT_Z3_Res_495,TGT_Z1_Res_497,TGT_Z2_Res_497,TGT_Z3_Res_497,TGT_Z1_Res_499,TGT_Z2_Res_499,TGT_Z3_Res_499,TGT_Z1_Res_501,TGT_Z2_Res_501,TGT_Z3_Res_501,TGT_Z1_Res_502,TGT_Z2_Res_502,TGT_Z3_Res_502,TGT_Z1_Res_504,TGT_Z2_Res_504,TGT_Z3_Res_504,TGT_Z1_Res_506,TGT_Z2_Res_506,TGT_Z3_Res_506,TGT_Z1_Res_509,TGT_Z2_Res_509,TGT_Z3_Res_509,TGT_Z1_Res_510,TGT_Z2_Res_510,TGT_Z3_Res_510,TGT_Z1_Res_512,TGT_Z2_Res_512,TGT_Z3_Res_512,TGT_Z1_Res_516,TGT_Z2_Res_516,TGT_Z3_Res_516,TGT_Z1_Res_517,TGT_Z2_Res_517,TGT_Z3_Res_517,TGT_Z1_Res_520,TGT_Z2_Res_520,TGT_Z3_Res_520,TGT_Z1_Res_523,TGT_Z2_Res_523,TGT_Z3_Res_523,TGT_Z1_Res_524,TGT_Z2_Res_524,TGT_Z3_Res_524,TGT_Z1_Res_525,TGT_Z2_Res_525,TGT_Z3_Res_525,TGT_Z1_Res_527,TGT_Z2_Res_527,TGT_Z3_Res_527,TGT_Z1_Res_536,TGT_Z2_Res_536,TGT_Z3_Res_536,TGT_Z1_Res_539,TGT_Z2_Res_539,TGT_Z3_Res_539,TGT_Z1_Res_540,TGT_Z2_Res_540,TGT_Z3_Res_540,TGT_Z1_Res_542,TGT_Z2_Res_542,TGT_Z3_Res_542,TGT_Z1_Res_543,TGT_Z2_Res_543,TGT_Z3_Res_543,TGT_Z1_Res_544,TGT_Z2_Res_544,TGT_Z3_Res_544,TGT_Z1_Res_545,TGT_Z2_Res_545,TGT_Z3_Res_545,TGT_Z1_Res_546,TGT_Z2_Res_546,TGT_Z3_Res_546,TGT_Z1_Res_547,TGT_Z2_Res_547,TGT_Z3_Res_547,TGT_Z1_Res_548,TGT_Z2_Res_548,TGT_Z3_Res_548,TGT_Z1_Res_550,TGT_Z2_Res_550,TGT_Z3_Res_550,TGT_Z1_Res_551,TGT_Z2_Res_551,TGT_Z3_Res_551,TGT_Z1_Res_553,TGT_Z2_Res_553,TGT_Z3_Res_553,TGT_Z1_Res_557,TGT_Z2_Res_557,TGT_Z3_Res_557,TGT_Z1_Res_558,TGT_Z2_Res_558,TGT_Z3_Res_558,TGT_Z1_Res_561,TGT_Z2_Res_561,TGT_Z3_Res_561,TGT_Z1_Res_564,TGT_Z2_Res_564,TGT_Z3_Res_564,TGT_Z1_Res_565,TGT_Z2_Res_565,TGT_Z3_Res_565,TGT_Z1_Res_569,TGT_Z2_Res_569,TGT_Z3_Res_569,TGT_Z1_Res_571,TGT_Z2_Res_571,TGT_Z3_Res_571,TGT_Z1_Res_575,TGT_Z2_Res_575,TGT_Z3_Res_575,TGT_Z1_Res_580,TGT_Z2_Res_580,TGT_Z3_Res_580,TGT_Z1_Res_581,TGT_Z2_Res_581,TGT_Z3_Res_581,TGT_Z1_Res_582,TGT_Z2_Res_582,TGT_Z3_Res_582,TGT_Z1_Res_583,TGT_Z2_Res_583,TGT_Z3_Res_583,TGT_Z1_Res_584,TGT_Z2_Res_584,TGT_Z3_Res_584,TGT_Z1_Res_585,TGT_Z2_Res_585,TGT_Z3_Res_585,TGT_Z1_Res_586,TGT_Z2_Res_586,TGT_Z3_Res_586,TGT_Z1_Res_587,TGT_Z2_Res_587,TGT_Z3_Res_587,TGT_Z1_Res_588,TGT_Z2_Res_588,TGT_Z3_Res_588,TGT_Z1_Res_589,TGT_Z2_Res_589,TGT_Z3_Res_589,TGT_Z1_Res_590,TGT_Z2_Res_590,TGT_Z3_Res_590,TGT_Z1_Res_591,TGT_Z2_Res_591,TGT_Z3_Res_591,TGT_Z1_Res_592,TGT_Z2_Res_592,TGT_Z3_Res_592,TGT_Z1_Res_593,TGT_Z2_Res_593,TGT_Z3_Res_593,TGT_Z1_Res_594,TGT_Z2_Res_594,TGT_Z3_Res_594,TGT_Z1_Res_595,TGT_Z2_Res_595,TGT_Z3_Res_595,TGT_Z1_Res_596,TGT_Z2_Res_596,TGT_Z3_Res_596,TGT_Z1_Res_597,TGT_Z2_Res_597,TGT_Z3_Res_597,TGT_Z1_Res_598,TGT_Z2_Res_598,TGT_Z3_Res_598,TGT_Z1_Res_599,TGT_Z2_Res_599,TGT_Z3_Res_599,TGT_Z1_Res_600,TGT_Z2_Res_600,TGT_Z3_Res_600,TGT_Z1_Res_601,TGT_Z2_Res_601,TGT_Z3_Res_601,TGT_Z1_Res_602,TGT_Z2_Res_602,TGT_Z3_Res_602,TGT_Z1_Res_603,TGT_Z2_Res_603,TGT_Z3_Res_603,TGT_Z1_Res_604,TGT_Z2_Res_604,TGT_Z3_Res_604,TGT_Z1_Res_605,TGT_Z2_Res_605,TGT_Z3_Res_605,TGT_Z1_Res_606,TGT_Z2_Res_606,TGT_Z3_Res_606,TGT_Z1_Res_607,TGT_Z2_Res_607,TGT_Z3_Res_607,TGT_Z1_Res_608,TGT_Z2_Res_608,TGT_Z3_Res_608,TGT_Z1_Res_609,TGT_Z2_Res_609,TGT_Z3_Res_609,TGT_Z1_Res_610,TGT_Z2_Res_610,TGT_Z3_Res_610,TGT_Z1_Res_611,TGT_Z2_Res_611,TGT_Z3_Res_611,TGT_Z1_Res_612,TGT_Z2_Res_612,TGT_Z3_Res_612,TGT_Z1_Res_614,TGT_Z2_Res_614,TGT_Z3_Res_614,TGT_Z1_Res_615,TGT_Z2_Res_615,TGT_Z3_Res_615,TGT_Z1_Res_616,TGT_Z2_Res_616,TGT_Z3_Res_616,TGT_Z1_Res_617,TGT_Z2_Res_617,TGT_Z3_Res_617,TGT_Z1_Res_618,TGT_Z2_Res_618,TGT_Z3_Res_618,TGT_Z1_Res_622,TGT_Z2_Res_622,TGT_Z3_Res_622,TGT_Z1_Res_623,TGT_Z2_Res_623,TGT_Z3_Res_623,TGT_Z1_Res_624,TGT_Z2_Res_624,TGT_Z3_Res_624,TGT_Z1_Res_625,TGT_Z2_Res_625,TGT_Z3_Res_625,TGT_Z1_Res_626,TGT_Z2_Res_626,TGT_Z3_Res_626,TGT_Z1_Res_627,TGT_Z2_Res_627,TGT_Z3_Res_627,TGT_Z1_Res_628,TGT_Z2_Res_628,TGT_Z3_Res_628,TGT_Z1_Res_629,TGT_Z2_Res_629,TGT_Z3_Res_629,TGT_Z1_Res_630,TGT_Z2_Res_630,TGT_Z3_Res_630,TGT_Z1_Res_632,TGT_Z2_Res_632,TGT_Z3_Res_632,TGT_Z1_Res_633,TGT_Z2_Res_633,TGT_Z3_Res_633,TGT_Z1_Res_635,TGT_Z2_Res_635,TGT_Z3_Res_635,TGT_Z1_Res_636,TGT_Z2_Res_636,TGT_Z3_Res_636,TGT_Z1_Res_638,TGT_Z2_Res_638,TGT_Z3_Res_638,TGT_Z1_Res_639,TGT_Z2_Res_639,TGT_Z3_Res_639,TGT_Z1_Res_641,TGT_Z2_Res_641,TGT_Z3_Res_641,TGT_Z1_Res_642,TGT_Z2_Res_642,TGT_Z3_Res_642,TGT_Z1_Res_643,TGT_Z2_Res_643,TGT_Z3_Res_643,TGT_Z1_Res_644,TGT_Z2_Res_644,TGT_Z3_Res_644,TGT_Z1_Res_645,TGT_Z2_Res_645,TGT_Z3_Res_645,TGT_Z1_Res_646,TGT_Z2_Res_646,TGT_Z3_Res_646,TGT_Z1_Res_648,TGT_Z2_Res_648,TGT_Z3_Res_648,TGT_Z1_Res_651,TGT_Z2_Res_651,TGT_Z3_Res_651,TGT_Z1_Res_653,TGT_Z2_Res_653,TGT_Z3_Res_653,TGT_Z1_Res_655,TGT_Z2_Res_655,TGT_Z3_Res_655,TGT_Z1_Res_656,TGT_Z2_Res_656,TGT_Z3_Res_656,TGT_Z1_Res_658,TGT_Z2_Res_658,TGT_Z3_Res_658,TGT_Z1_Res_660,TGT_Z2_Res_660,TGT_Z3_Res_660,TGT_Z1_Res_662,TGT_Z2_Res_662,TGT_Z3_Res_662,TGT_Z1_Res_663,TGT_Z2_Res_663,TGT_Z3_Res_663,TGT_Z1_Res_664,TGT_Z2_Res_664,TGT_Z3_Res_664,TGT_Z1_Res_665,TGT_Z2_Res_665,TGT_Z3_Res_665,TGT_Z1_Res_666,TGT_Z2_Res_666,TGT_Z3_Res_666,TGT_Z1_Res_667,TGT_Z2_Res_667,TGT_Z3_Res_667,TGT_Z1_Res_672,TGT_Z2_Res_672,TGT_Z3_Res_672,TGT_Z1_Res_673,TGT_Z2_Res_673,TGT_Z3_Res_673,TGT_Z1_Res_674,TGT_Z2_Res_674,TGT_Z3_Res_674,TGT_Z1_Res_675,TGT_Z2_Res_675,TGT_Z3_Res_675,TGT_Z1_Res_676,TGT_Z2_Res_676,TGT_Z3_Res_676,CMP_Mol_weight_under_300,CMP_Mol_weight_300_500,CMP_Mol_weight_over_500,CMP_AlogP_under_2,CMP_AlogP_2_5,CMP_AlogP_over_5,CMP_HBA_over_10,CMP_HBA_5_10,CMP_HBA_under_5,CMP_HBD_under_2,CMP_HBD_2_5,CMP_HBD_over_5,CMP_RTB_under_5,CMP_RTB_5_10,CMP_RTB_over_10,CMP_BridgeBonds_0,CMP_Bridgebonds_over_1,CMP_AromaticRings_0,CMP_AromaticRings_1,CMP_AromaticRings_over_1,CMP_FCFP_6.1070061035,CMP_FCFP_6..1272709286,CMP_FCFP_6.136597326,CMP_FCFP_6..1043250487,CMP_FCFP_6..1272798659,CMP_FCFP_6..1143715940,CMP_FCFP_6..1043310069,CMP_FCFP_6.332760439,CMP_FCFP_6.1036089772,CMP_FCFP_6.32,CMP_FCFP_6.1872154524,CMP_FCFP_6.17,CMP_FCFP_6..453677277,CMP_FCFP_6.991735244,CMP_FCFP_6..1272768868,CMP_FCFP_6.416249454,CMP_FCFP_6.71476542,CMP_FCFP_6.367998008,CMP_FCFP_6.422052003,CMP_FCFP_6.1674451008,CMP_FCFP_6..1043339860,CMP_FCFP_6.906530397,CMP_FCFP_6..2091721556,CMP_FCFP_6.1186333723,CMP_FCFP_6.3,CMP_FCFP_6..577735324,CMP_FCFP_6..171682900,CMP_FCFP_6.203677720,CMP_FCFP_6..451251206,CMP_FCFP_6.7,CMP_FCFP_6.907007053,CMP_FCFP_6..885550502,CMP_FCFP_6..1001663422,CMP_FCFP_6.551850122,CMP_FCFP_6..1794398594,CMP_FCFP_6..238214815,CMP_FCFP_6.136627117,CMP_FCFP_6.288142113,CMP_FCFP_6.1256092175,CMP_FCFP_6.566058135,CMP_FCFP_6.1758843539,CMP_FCFP_6..1622582935,CMP_FCFP_6.4427049,CMP_FCFP_6.346218766,CMP_FCFP_6.358454445,CMP_FCFP_6.690511177,CMP_FCFP_6.1747237384,CMP_FCFP_6.1618154665,CMP_FCFP_6.565998553,CMP_FCFP_6.1318958417,CMP_FCFP_6..1861645784,CMP_FCFP_6.1294255210,CMP_FCFP_6.967822811,CMP_FCFP_6.451847724,CMP_FCFP_6..1977359400,CMP_FCFP_6.2104062943,CMP_FCFP_6.1914047670,CMP_FCFP_6.16,CMP_FCFP_6.1916525245,CMP_FCFP_6..549108873,CMP_FCFP_6..2093839777,CMP_FCFP_6.74595001,CMP_FCFP_6..1151884458,CMP_FCFP_6..620155118,CMP_FCFP_6.1115242110,CMP_FCFP_6..124655670,CMP_FCFP_6.1448301171,CMP_FCFP_6..1210095364,CMP_FCFP_6.1409154835,CMP_FCFP_6..497728148,CMP_FCFP_6.259036760,CMP_FCFP_6..1099193755,CMP_FCFP_6..1749159031,CMP_FCFP_6..1977641857,CMP_FCFP_6..547731249,CMP_FCFP_6.71953198,CMP_FCFP_6..1732563065,CMP_FCFP_6.179977000,CMP_FCFP_6..548632217,CMP_FCFP_6..416918913,CMP_FCFP_6.757274319,CMP_FCFP_6..1947445977,CMP_FCFP_6..148248134,CMP_FCFP_6.792324431,CMP_FCFP_6.1679399686,CMP_FCFP_6.436886043,CMP_FCFP_6.1860261331,CMP_FCFP_6..994042545,CMP_FCFP_6..1118280607,CMP_FCFP_6..1549784265,CMP_FCFP_6..374436390,CMP_FCFP_6..145381513,CMP_FCFP_6..1660268910,CMP_FCFP_6..1698724694,CMP_FCFP_6..922480536,CMP_FCFP_6..1034142694,CMP_FCFP_6..415245925,CMP_FCFP_6.1169756594,CMP_FCFP_6.353008754,CMP_FCFP_6..1845320698,CMP_FCFP_6..617729047,CMP_FCFP_6..55265897,CMP_FCFP_6..769429364,CMP_FCFP_6..342537017,CMP_FCFP_6..1868144319,CMP_FCFP_6..2022638555,CMP_FCFP_6..1549192822,CMP_FCFP_6..1137023106,CMP_FCFP_6..231603831,CMP_FCFP_6.2015642182,CMP_FCFP_6..1886421888,CMP_FCFP_6..1476216900,CMP_FCFP_6.907036844,CMP_FCFP_6.699500266,CMP_FCFP_6.725310030,CMP_FCFP_6..2002183168,CMP_FCFP_6.136120670,CMP_FCFP_6..1697717939,CMP_FCFP_6..1539132615,CMP_FCFP_6.1676877079,CMP_FCFP_6.946589555,CMP_FCFP_6..745491832,CMP_FCFP_6..1176841573,CMP_FCFP_6..1695756380,CMP_FCFP_6.307419094,CMP_FCFP_6..1264845251,CMP_FCFP_6.9,CMP_FCFP_6..345164231,CMP_FCFP_6..1742546106,CMP_FCFP_6.750347608,CMP_FCFP_6.565968762,CMP_FCFP_6.1506114745,CMP_FCFP_6..2129165368,CMP_FCFP_6..1343180157,CMP_FCFP_6..1539162406,CMP_FCFP_6..415216134,CMP_FCFP_6.1186303932,CMP_FCFP_6.97679930,CMP_FCFP_6..1604301295,CMP_FCFP_6..158888774,CMP_FCFP_6.1784329145,CMP_FCFP_6.1175638033,CMP_FCFP_6.1028934530,CMP_FCFP_6..2094771862,CMP_FCFP_6.1,CMP_FCFP_6..587569116,CMP_FCFP_6..12607049,CMP_FCFP_6.2091094773,CMP_FCFP_6..1553874037,CMP_FCFP_6..358634557,CMP_FCFP_6.2106393770,CMP_FCFP_6..710973189,CMP_FCFP_6.178336375,CMP_FCFP_6..1029057029,CMP_FCFP_6.675769755,CMP_FCFP_6.1981711554,CMP_FCFP_6..1513659983,CMP_FCFP_6..77360125,CMP_FCFP_6.1387339085,CMP_FCFP_6..1628401576,CMP_FCFP_6..1508180856,CMP_FCFP_6..306856457,CMP_FCFP_6..431955362,CMP_FCFP_6.949015626,CMP_FCFP_6..428284881,CMP_FCFP_6.65522973,CMP_FCFP_6..415156552,CMP_FCFP_6..1320007763,CMP_FCFP_6.590925877,CMP_FCFP_6.19,CMP_FCFP_6..1578026142,CMP_FCFP_6.1673930087,CMP_FCFP_6..1264345809,CMP_FCFP_6.451371068,CMP_FCFP_6.519723754,CMP_FCFP_6..1429257777,CMP_FCFP_6..2090462286,CMP_FCFP_6.1627917459,CMP_FCFP_6.1984060557,CMP_FCFP_6.1756128255,CMP_FCFP_6.1138012883,CMP_FCFP_6..1847351220,CMP_FCFP_6.547884906,CMP_FCFP_6..1979459821,CMP_FCFP_6..1960568523,CMP_FCFP_6..1539305428,CMP_FCFP_6.380359560,CMP_FCFP_6..1397277874,CMP_FCFP_6.1390842262,CMP_FCFP_6.136388789,CMP_FCFP_6.554276193,CMP_FCFP_6.730557100,CMP_FCFP_6.1679744180,CMP_FCFP_6.752700198,CMP_FCFP_6.713358128,CMP_FCFP_6.1677789694,CMP_FCFP_6..634178238,CMP_FCFP_6..9847677,CMP_FCFP_6.451877515,CMP_FCFP_6..1038421835,CMP_FCFP_6.354117335,CMP_FCFP_6..1549163031,CMP_FCFP_6..989213044,CMP_FCFP_6.86586436,CMP_FCFP_6..1410049896,CMP_FCFP_6.471112724,CMP_FCFP_6.766941325,CMP_FCFP_6..1695726287,CMP_FCFP_6..2105232016,CMP_FCFP_6.8,CMP_FCFP_6.262609888,CMP_FCFP_6..387072142,CMP_FCFP_6..773983804,CMP_FCFP_6.1426409825,CMP_FCFP_6.436915834,CMP_FCFP_6..432846198,CMP_FCFP_6..1623554292,CMP_FCFP_6.368675221,CMP_FCFP_6.1153798395,CMP_FCFP_6..1066794953,CMP_FCFP_6.830996444,CMP_FCFP_6..283777668,CMP_FCFP_6..614861946,CMP_FCFP_6.43213377,CMP_FCFP_6.1278985191,CMP_FCFP_6.309602933,CMP_FCFP_6..1133295320,CMP_FCFP_6..1986158408,CMP_FCFP_6..1577600103,CMP_FCFP_6..2020908321,CMP_FCFP_6..1946918893,CMP_FCFP_6.129344189,CMP_FCFP_6..1773728142,CMP_FCFP_6..1426444049,CMP_FCFP_6..333501072,CMP_FCFP_6.946068634,CMP_FCFP_6.1779217362,CMP_FCFP_6..44013867,CMP_FCFP_6..1438614805,CMP_FCFP_6..796529160,CMP_FCFP_6..149636017,CMP_FCFP_6..1280036918,CMP_FCFP_6.313431018,CMP_FCFP_6..1645149908,CMP_FCFP_6.732983171,CMP_FCFP_6..1972798083,CMP_FCFP_6.556685040,CMP_FCFP_6..1096767684,CMP_FCFP_6..1943140669,CMP_FCFP_6..98332825,CMP_FCFP_6..836633685,CMP_FCFP_6.2005402822,CMP_FCFP_6.365650923,CMP_FCFP_6..146015125,CMP_FCFP_6.1186393305,CMP_FCFP_6..1986098826,CMP_FCFP_6..1261081799,CMP_FCFP_6..204034463,CMP_FCFP_6.1255324847,CMP_FCFP_6.1069584379,CMP_FCFP_6..473429853,CMP_FCFP_6..551279842,CMP_FCFP_6..630540681,CMP_FCFP_6..53728878,CMP_FCFP_6..1678245750,CMP_FCFP_6..1678275541,CMP_FCFP_6.339830961,CMP_FCFP_6.564869443,CMP_FCFP_6..1786544755,CMP_FCFP_6..1902178376,CMP_FCFP_6..75531087,CMP_FCFP_6.551522463,CMP_FCFP_6..1976722970,CMP_FCFP_6.1883238369,CMP_FCFP_6..1549103449,CMP_FCFP_6.1310287787,CMP_FCFP_6.1002543125,CMP_FCFP_6..2083883923,CMP_FCFP_6.1571598377,CMP_FCFP_6.203707511,CMP_FCFP_6.1458856986,CMP_FCFP_6.1887671224,CMP_FCFP_6.394124770,CMP_FCFP_6.1244036906,CMP_FCFP_6.115228054,CMP_FCFP_6..893386612,CMP_FCFP_6..325678329,CMP_FCFP_6..2005207466,CMP_FCFP_6.654335567,CMP_FCFP_6..1549222613,CMP_FCFP_6.1865554503,CMP_FCFP_6..2049666792,CMP_FCFP_6.307448885,CMP_FCFP_6..60349997,CMP_FCFP_6.231837932,CMP_FCFP_6..1029027238,CMP_FCFP_6..1979033238,CMP_FCFP_6..1975228329,CMP_FCFP_6.1075826633,CMP_FCFP_6.1847287893,CMP_FCFP_6..1852202487,CMP_FCFP_6..2108717254,CMP_FCFP_6.1997665946,CMP_FCFP_6.1544504884,CMP_FCFP_6.1213932708,CMP_FCFP_6.768782712,CMP_FCFP_6.690481386,CMP_FCFP_6.1004217211,CMP_FCFP_6.31079014,CMP_FCFP_6..1475780652,CMP_FCFP_6..1713146698,CMP_FCFP_6.1576159694,CMP_FCFP_6.906206441,CMP_FCFP_6.1388176727,CMP_FCFP_6.1655347101,CMP_FCFP_6.389859240,CMP_FCFP_6.1315416442,CMP_FCFP_6..2131077906,CMP_FCFP_6.2139782676,CMP_FCFP_6..898059030,CMP_FCFP_6.187413687,CMP_FCFP_6.1668163908,CMP_FCFP_6..2007573814,CMP_FCFP_6.937923569,CMP_FCFP_6..1019010223,CMP_FCFP_6.65948508,CMP_FCFP_6.1185576472,CMP_FCFP_6.204821726,CMP_FCFP_6..1678264380,CMP_FCFP_6.403905261,CMP_FCFP_6..1035566452,CMP_FCFP_6.339240751,CMP_FCFP_6..244449970,CMP_FCFP_6..728595178,CMP_FCFP_6..1114974349,CMP_FCFP_6.1953499806,CMP_FCFP_6..1525101452,CMP_FCFP_6..2093068546,CMP_FCFP_6..1440646522,CMP_FCFP_6.376938076,CMP_FCFP_6.2086338862,CMP_FCFP_6.2103492197,CMP_FCFP_6.2121970718,CMP_FCFP_6.1985089045,CMP_FCFP_6.639287907,CMP_FCFP_6.1031360601,CMP_FCFP_6..59531427,CMP_FCFP_6..91240285,CMP_FCFP_6.1852108031,CMP_FCFP_6.35640331,CMP_FCFP_6.1499521844,CMP_FCFP_6.723602996,CMP_FCFP_6.262592487,CMP_FCFP_6.1207027807,CMP_FCFP_6.1508378955,CMP_FCFP_6..228300541,CMP_FCFP_6..976689157,CMP_FCFP_6..1408593536,CMP_FCFP_6..456920722,CMP_FCFP_6.1747267175,CMP_FCFP_6.1626908943,CMP_FCFP_6.1673997923,CMP_FCFP_6.470041467,CMP_FCFP_6.1904223630,CMP_FCFP_6.391786003,CMP_FCFP_6..62776068,CMP_FCFP_6..1305924292,CMP_FCFP_6.1757226480,CMP_FCFP_6..1512836998,CMP_FCFP_6..1317581692,CMP_FCFP_6.829807288,CMP_FCFP_6.1389214062,CMP_FCFP_6.5,CMP_FCFP_6..107797352,CMP_FCFP_6.1221729481,CMP_FCFP_6..1078052987,CMP_FCFP_6.363977085,CMP_FCFP_6..1335618507,CMP_FCFP_6.666068305,CMP_FCFP_6.260476081,CMP_FCFP_6..1170294589,CMP_FCFP_6.422459031,CMP_FCFP_6..1498874744,CMP_FCFP_6.95739665,CMP_FCFP_6..1096219292,CMP_FCFP_6.417490686,CMP_FCFP_6.1768107048,CMP_FCFP_6..2057023601,CMP_FCFP_6..1137784232,CMP_FCFP_6..1797459034,CMP_FCFP_6..27023761,CMP_FCFP_6.1785571479,CMP_FCFP_6..1029533685,CMP_FCFP_6.563175311,CMP_FCFP_6..215594149,CMP_FCFP_6.1832443619,CMP_FCFP_6.746356011,CMP_FCFP_6..1367722585,CMP_FCFP_6..8175115,CMP_FCFP_6..1762361266,CMP_FCFP_6.1173152112,CMP_FCFP_6..21733390,CMP_FCFP_6.1872392852,CMP_FCFP_6..229290745,CMP_FCFP_6..254491328,CMP_FCFP_6..1592142106,CMP_FCFP_6.2087827059,CMP_FCFP_6.1187576299,CMP_FCFP_6..2091862146,CMP_FCFP_6..21955179,CMP_FCFP_6.1242035682,CMP_FCFP_6.218369457,CMP_FCFP_6..93666356,CMP_FCFP_6..2006448698,CMP_FCFP_6..124685461,CMP_FCFP_6.1994550299,CMP_FCFP_6.660981249,CMP_FCFP_6..741944438,CMP_FCFP_6..1908083411,CMP_FCFP_6..322452949,CMP_FCFP_6.1708495167,CMP_FCFP_6..105186863,CMP_FCFP_6..651410088,CMP_FCFP_6.1031388784,CMP_FCFP_6.1654490290,CMP_FCFP_6..1601875224,CMP_FCFP_6.159404153,CMP_FCFP_6..1470626859,CMP_FCFP_6..1716224640,CMP_FCFP_6.555188808,CMP_FCFP_6.2093881685,CMP_FCFP_6..16971222,CMP_FCFP_6.2106489014,CMP_FCFP_6..58569187,CMP_FCFP_6.320345595,CMP_FCFP_6.1129466811,CMP_FCFP_6..70410411,CMP_FCFP_6..609841832,CMP_FCFP_6..351573672,CMP_FCFP_6..1690034758,CMP_FCFP_6.242764702,CMP_FCFP_6.778184816,CMP_FCFP_6.1035613116,CMP_FCFP_6..20874974,CMP_FCFP_6.1864014851,CMP_FCFP_6..948309108,CMP_FCFP_6..1931573337,CMP_FCFP_6.1456819332,CMP_FCFP_6.1932337689,CMP_FCFP_6.1819235428,CMP_FCFP_6.1362435077,CMP_FCFP_6..1001103965,CMP_FCFP_6.1036129108,CMP_FCFP_6.142766796,CMP_FCFP_6.1626791544,CMP_FCFP_6.333329399,CMP_FCFP_6..1979984779,CMP_FCFP_6..1462709112,CMP_FCFP_6..1923768949,CMP_FCFP_6..886917305,CMP_FCFP_6.727097920,CMP_FCFP_6..1338588315,CMP_FCFP_6..1746940450,CMP_FCFP_6..1976157155,CMP_FCFP_6..1696375691,CMP_FCFP_6..628297815,CMP_FCFP_6.922675476,CMP_FCFP_6..1277610847,CMP_FCFP_6..374795648,CMP_FCFP_6..1498803602,CMP_FCFP_6..47391358,CMP_FCFP_6..1057162947,CMP_FCFP_6.1230889046,CMP_FCFP_6..1500771174,CMP_FCFP_6..1597477966,CMP_FCFP_6.1461205989,CMP_FCFP_6.1588282714,CMP_FCFP_6.436193358,CMP_FCFP_6..1656522787,CMP_FCFP_6.791054908,CMP_FCFP_6..572229882,CMP_FCFP_6..1262094435,CMP_FCFP_6..1438301350,CMP_FCFP_6.987320554,CMP_FCFP_6..527289444,CMP_FCFP_6.1727347865,CMP_FCFP_6..1779556140,CMP_FCFP_6.1856967592,CMP_FCFP_6.1618184456,CMP_FCFP_6..1676148457,CMP_FCFP_6..2022668811,CMP_FCFP_6..755066523,CMP_FCFP_6.773010351,CMP_FCFP_6.192331578,CMP_FCFP_6.1390456396,CMP_FCFP_6..2097524105,CMP_FCFP_6..616816432,CMP_FCFP_6.419023919,CMP_FCFP_6.1173000246,CMP_FCFP_6..828984032,CMP_FCFP_6.1604677718,CMP_FCFP_6.372254866,CMP_FCFP_6..900911178,CMP_FCFP_6..1855377876,CMP_FCFP_6.1047966709,CMP_FCFP_6..1102119693,CMP_FCFP_6.240509252,CMP_FCFP_6..647350540,CMP_FCFP_6.188190534,CMP_FCFP_6..1976672629,CMP_FCFP_6.1034227702,CMP_FCFP_6.155061250</sci:value>
					</sci:arg>
					<sci:arg name="ExcludedProperties" type="StringType" required="false" visibility="nevershow" multi="false" implbase="{87883106-4E83-4C0F-BE5B-D87AAF2E6BA7}">
						<sci:help>Properties excluded when learning due to zero variance.</sci:help>
						<sci:value>TGT_Z1_Res_1,TGT_Z2_Res_1,TGT_Z3_Res_1,TGT_Z1_Res_24,TGT_Z2_Res_24,TGT_Z3_Res_24,TGT_Z1_Res_26,TGT_Z2_Res_26,TGT_Z3_Res_26,TGT_Z1_Res_28,TGT_Z2_Res_28,TGT_Z3_Res_28,TGT_Z1_Res_29,TGT_Z2_Res_29,TGT_Z3_Res_29,TGT_Z1_Res_30,TGT_Z2_Res_30,TGT_Z3_Res_30,TGT_Z1_Res_33,TGT_Z2_Res_33,TGT_Z3_Res_33,TGT_Z1_Res_36,TGT_Z2_Res_36,TGT_Z3_Res_36,TGT_Z1_Res_37,TGT_Z2_Res_37,TGT_Z3_Res_37,TGT_Z1_Res_40,TGT_Z2_Res_40,TGT_Z3_Res_40,TGT_Z1_Res_43,TGT_Z2_Res_43,TGT_Z3_Res_43,TGT_Z1_Res_44,TGT_Z2_Res_44,TGT_Z3_Res_44,TGT_Z1_Res_45,TGT_Z2_Res_45,TGT_Z3_Res_45,TGT_Z1_Res_46,TGT_Z2_Res_46,TGT_Z3_Res_46,TGT_Z1_Res_48,TGT_Z2_Res_48,TGT_Z3_Res_48,TGT_Z1_Res_51,TGT_Z2_Res_51,TGT_Z3_Res_51,TGT_Z1_Res_52,TGT_Z2_Res_52,TGT_Z3_Res_52,TGT_Z1_Res_53,TGT_Z2_Res_53,TGT_Z3_Res_53,TGT_Z1_Res_54,TGT_Z2_Res_54,TGT_Z3_Res_54,TGT_Z1_Res_55,TGT_Z2_Res_55,TGT_Z3_Res_55,TGT_Z1_Res_56,TGT_Z2_Res_56,TGT_Z3_Res_56,TGT_Z1_Res_57,TGT_Z2_Res_57,TGT_Z3_Res_57,TGT_Z1_Res_58,TGT_Z2_Res_58,TGT_Z3_Res_58,TGT_Z1_Res_60,TGT_Z2_Res_60,TGT_Z3_Res_60,TGT_Z1_Res_61,TGT_Z2_Res_61,TGT_Z3_Res_61,TGT_Z1_Res_62,TGT_Z2_Res_62,TGT_Z3_Res_62,TGT_Z1_Res_63,TGT_Z2_Res_63,TGT_Z3_Res_63,TGT_Z1_Res_64,TGT_Z2_Res_64,TGT_Z3_Res_64,TGT_Z1_Res_65,TGT_Z2_Res_65,TGT_Z3_Res_65,TGT_Z1_Res_66,TGT_Z2_Res_66,TGT_Z3_Res_66,TGT_Z1_Res_67,TGT_Z2_Res_67,TGT_Z3_Res_67,TGT_Z1_Res_68,TGT_Z2_Res_68,TGT_Z3_Res_68,TGT_Z1_Res_69,TGT_Z2_Res_69,TGT_Z3_Res_69,TGT_Z1_Res_70,TGT_Z2_Res_70,TGT_Z3_Res_70,TGT_Z1_Res_72,TGT_Z2_Res_72,TGT_Z3_Res_72,TGT_Z1_Res_73,TGT_Z2_Res_73,TGT_Z3_Res_73,TGT_Z1_Res_74,TGT_Z2_Res_74,TGT_Z3_Res_74,TGT_Z1_Res_75,TGT_Z2_Res_75,TGT_Z3_Res_75,TGT_Z1_Res_76,TGT_Z2_Res_76,TGT_Z3_Res_76,TGT_Z1_Res_77,TGT_Z2_Res_77,TGT_Z3_Res_77,TGT_Z1_Res_78,TGT_Z2_Res_78,TGT_Z3_Res_78,TGT_Z1_Res_79,TGT_Z2_Res_79,TGT_Z3_Res_79,TGT_Z1_Res_80,TGT_Z2_Res_80,TGT_Z3_Res_80,TGT_Z1_Res_81,TGT_Z2_Res_81,TGT_Z3_Res_81,TGT_Z1_Res_82,TGT_Z2_Res_82,TGT_Z3_Res_82,TGT_Z1_Res_83,TGT_Z2_Res_83,TGT_Z3_Res_83,TGT_Z1_Res_84,TGT_Z2_Res_84,TGT_Z3_Res_84,TGT_Z1_Res_85,TGT_Z2_Res_85,TGT_Z3_Res_85,TGT_Z1_Res_86,TGT_Z2_Res_86,TGT_Z3_Res_86,TGT_Z1_Res_87,TGT_Z2_Res_87,TGT_Z3_Res_87,TGT_Z1_Res_88,TGT_Z2_Res_88,TGT_Z3_Res_88,TGT_Z1_Res_89,TGT_Z2_Res_89,TGT_Z3_Res_89,TGT_Z1_Res_90,TGT_Z2_Res_90,TGT_Z3_Res_90,TGT_Z1_Res_91,TGT_Z2_Res_91,TGT_Z3_Res_91,TGT_Z1_Res_92,TGT_Z2_Res_92,TGT_Z3_Res_92,TGT_Z1_Res_93,TGT_Z2_Res_93,TGT_Z3_Res_93,TGT_Z1_Res_94,TGT_Z2_Res_94,TGT_Z3_Res_94,TGT_Z1_Res_96,TGT_Z2_Res_96,TGT_Z3_Res_96,TGT_Z1_Res_98,TGT_Z2_Res_98,TGT_Z3_Res_98,TGT_Z1_Res_101,TGT_Z2_Res_101,TGT_Z3_Res_101,TGT_Z1_Res_102,TGT_Z2_Res_102,TGT_Z3_Res_102,TGT_Z1_Res_103,TGT_Z2_Res_103,TGT_Z3_Res_103,TGT_Z1_Res_104,TGT_Z2_Res_104,TGT_Z3_Res_104,TGT_Z1_Res_105,TGT_Z2_Res_105,TGT_Z3_Res_105,TGT_Z1_Res_106,TGT_Z2_Res_106,TGT_Z3_Res_106,TGT_Z1_Res_107,TGT_Z2_Res_107,TGT_Z3_Res_107,TGT_Z1_Res_110,TGT_Z2_Res_110,TGT_Z3_Res_110,TGT_Z1_Res_113,TGT_Z2_Res_113,TGT_Z3_Res_113,TGT_Z1_Res_114,TGT_Z2_Res_114,TGT_Z3_Res_114,TGT_Z1_Res_115,TGT_Z2_Res_115,TGT_Z3_Res_115,TGT_Z1_Res_117,TGT_Z2_Res_117,TGT_Z3_Res_117,TGT_Z1_Res_119,TGT_Z2_Res_119,TGT_Z3_Res_119,TGT_Z1_Res_121,TGT_Z2_Res_121,TGT_Z3_Res_121,TGT_Z1_Res_124,TGT_Z2_Res_124,TGT_Z3_Res_124,TGT_Z1_Res_125,TGT_Z2_Res_125,TGT_Z3_Res_125,TGT_Z1_Res_126,TGT_Z2_Res_126,TGT_Z3_Res_126,TGT_Z1_Res_128,TGT_Z2_Res_128,TGT_Z3_Res_128,TGT_Z1_Res_129,TGT_Z2_Res_129,TGT_Z3_Res_129,TGT_Z1_Res_130,TGT_Z2_Res_130,TGT_Z3_Res_130,TGT_Z1_Res_132,TGT_Z2_Res_132,TGT_Z3_Res_132,TGT_Z1_Res_133,TGT_Z2_Res_133,TGT_Z3_Res_133,TGT_Z1_Res_134,TGT_Z2_Res_134,TGT_Z3_Res_134,TGT_Z1_Res_135,TGT_Z2_Res_135,TGT_Z3_Res_135,TGT_Z1_Res_136,TGT_Z2_Res_136,TGT_Z3_Res_136,TGT_Z1_Res_137,TGT_Z2_Res_137,TGT_Z3_Res_137,TGT_Z1_Res_138,TGT_Z2_Res_138,TGT_Z3_Res_138,TGT_Z1_Res_139,TGT_Z2_Res_139,TGT_Z3_Res_139,TGT_Z1_Res_141,TGT_Z2_Res_141,TGT_Z3_Res_141,TGT_Z1_Res_142,TGT_Z2_Res_142,TGT_Z3_Res_142,TGT_Z1_Res_145,TGT_Z2_Res_145,TGT_Z3_Res_145,TGT_Z1_Res_146,TGT_Z2_Res_146,TGT_Z3_Res_146,TGT_Z1_Res_147,TGT_Z2_Res_147,TGT_Z3_Res_147,TGT_Z1_Res_149,TGT_Z2_Res_149,TGT_Z3_Res_149,TGT_Z1_Res_150,TGT_Z2_Res_150,TGT_Z3_Res_150,TGT_Z1_Res_151,TGT_Z2_Res_151,TGT_Z3_Res_151,TGT_Z1_Res_153,TGT_Z2_Res_153,TGT_Z3_Res_153,TGT_Z1_Res_154,TGT_Z2_Res_154,TGT_Z3_Res_154,TGT_Z1_Res_155,TGT_Z2_Res_155,TGT_Z3_Res_155,TGT_Z1_Res_156,TGT_Z2_Res_156,TGT_Z3_Res_156,TGT_Z1_Res_157,TGT_Z2_Res_157,TGT_Z3_Res_157,TGT_Z1_Res_158,TGT_Z2_Res_158,TGT_Z3_Res_158,TGT_Z1_Res_159,TGT_Z2_Res_159,TGT_Z3_Res_159,TGT_Z1_Res_160,TGT_Z2_Res_160,TGT_Z3_Res_160,TGT_Z1_Res_162,TGT_Z2_Res_162,TGT_Z3_Res_162,TGT_Z1_Res_164,TGT_Z2_Res_164,TGT_Z3_Res_164,TGT_Z1_Res_165,TGT_Z2_Res_165,TGT_Z3_Res_165,TGT_Z1_Res_166,TGT_Z2_Res_166,TGT_Z3_Res_166,TGT_Z1_Res_167,TGT_Z2_Res_167,TGT_Z3_Res_167,TGT_Z1_Res_169,TGT_Z2_Res_169,TGT_Z3_Res_169,TGT_Z1_Res_170,TGT_Z2_Res_170,TGT_Z3_Res_170,TGT_Z1_Res_173,TGT_Z2_Res_173,TGT_Z3_Res_173,TGT_Z1_Res_174,TGT_Z2_Res_174,TGT_Z3_Res_174,TGT_Z1_Res_175,TGT_Z2_Res_175,TGT_Z3_Res_175,TGT_Z1_Res_179,TGT_Z2_Res_179,TGT_Z3_Res_179,TGT_Z1_Res_185,TGT_Z2_Res_185,TGT_Z3_Res_185,TGT_Z1_Res_186,TGT_Z2_Res_186,TGT_Z3_Res_186,TGT_Z1_Res_188,TGT_Z2_Res_188,TGT_Z3_Res_188,TGT_Z1_Res_189,TGT_Z2_Res_189,TGT_Z3_Res_189,TGT_Z1_Res_192,TGT_Z2_Res_192,TGT_Z3_Res_192,TGT_Z1_Res_193,TGT_Z2_Res_193,TGT_Z3_Res_193,TGT_Z1_Res_195,TGT_Z2_Res_195,TGT_Z3_Res_195,TGT_Z1_Res_196,TGT_Z2_Res_196,TGT_Z3_Res_196,TGT_Z1_Res_197,TGT_Z2_Res_197,TGT_Z3_Res_197,TGT_Z1_Res_198,TGT_Z2_Res_198,TGT_Z3_Res_198,TGT_Z1_Res_199,TGT_Z2_Res_199,TGT_Z3_Res_199,TGT_Z1_Res_200,TGT_Z2_Res_200,TGT_Z3_Res_200,TGT_Z1_Res_203,TGT_Z2_Res_203,TGT_Z3_Res_203,TGT_Z1_Res_204,TGT_Z2_Res_204,TGT_Z3_Res_204,TGT_Z1_Res_205,TGT_Z2_Res_205,TGT_Z3_Res_205,TGT_Z1_Res_206,TGT_Z2_Res_206,TGT_Z3_Res_206,TGT_Z1_Res_208,TGT_Z2_Res_208,TGT_Z3_Res_208,TGT_Z1_Res_209,TGT_Z2_Res_209,TGT_Z3_Res_209,TGT_Z1_Res_213,TGT_Z2_Res_213,TGT_Z3_Res_213,TGT_Z1_Res_215,TGT_Z2_Res_215,TGT_Z3_Res_215,TGT_Z1_Res_218,TGT_Z2_Res_218,TGT_Z3_Res_218,TGT_Z1_Res_219,TGT_Z2_Res_219,TGT_Z3_Res_219,TGT_Z1_Res_221,TGT_Z2_Res_221,TGT_Z3_Res_221,TGT_Z1_Res_223,TGT_Z2_Res_223,TGT_Z3_Res_223,TGT_Z1_Res_224,TGT_Z2_Res_224,TGT_Z3_Res_224,TGT_Z1_Res_226,TGT_Z2_Res_226,TGT_Z3_Res_226,TGT_Z1_Res_227,TGT_Z2_Res_227,TGT_Z3_Res_227,TGT_Z1_Res_228,TGT_Z2_Res_228,TGT_Z3_Res_228,TGT_Z1_Res_229,TGT_Z2_Res_229,TGT_Z3_Res_229,TGT_Z1_Res_230,TGT_Z2_Res_230,TGT_Z3_Res_230,TGT_Z1_Res_236,TGT_Z2_Res_236,TGT_Z3_Res_236,TGT_Z1_Res_237,TGT_Z2_Res_237,TGT_Z3_Res_237,TGT_Z1_Res_240,TGT_Z2_Res_240,TGT_Z3_Res_240,TGT_Z1_Res_259,TGT_Z2_Res_259,TGT_Z3_Res_259,TGT_Z1_Res_260,TGT_Z2_Res_260,TGT_Z3_Res_260,TGT_Z1_Res_262,TGT_Z2_Res_262,TGT_Z3_Res_262,TGT_Z1_Res_263,TGT_Z2_Res_263,TGT_Z3_Res_263,TGT_Z1_Res_265,TGT_Z2_Res_265,TGT_Z3_Res_265,TGT_Z1_Res_266,TGT_Z2_Res_266,TGT_Z3_Res_266,TGT_Z1_Res_268,TGT_Z2_Res_268,TGT_Z3_Res_268,TGT_Z1_Res_271,TGT_Z2_Res_271,TGT_Z3_Res_271,TGT_Z1_Res_273,TGT_Z2_Res_273,TGT_Z3_Res_273,TGT_Z1_Res_275,TGT_Z2_Res_275,TGT_Z3_Res_275,TGT_Z1_Res_276,TGT_Z2_Res_276,TGT_Z3_Res_276,TGT_Z1_Res_279,TGT_Z2_Res_279,TGT_Z3_Res_279,TGT_Z1_Res_280,TGT_Z2_Res_280,TGT_Z3_Res_280,TGT_Z1_Res_281,TGT_Z2_Res_281,TGT_Z3_Res_281,TGT_Z1_Res_286,TGT_Z2_Res_286,TGT_Z3_Res_286,TGT_Z1_Res_289,TGT_Z2_Res_289,TGT_Z3_Res_289,TGT_Z1_Res_293,TGT_Z2_Res_293,TGT_Z3_Res_293,TGT_Z1_Res_295,TGT_Z2_Res_295,TGT_Z3_Res_295,TGT_Z1_Res_296,TGT_Z2_Res_296,TGT_Z3_Res_296,TGT_Z1_Res_298,TGT_Z2_Res_298,TGT_Z3_Res_298,TGT_Z1_Res_299,TGT_Z2_Res_299,TGT_Z3_Res_299,TGT_Z1_Res_300,TGT_Z2_Res_300,TGT_Z3_Res_300,TGT_Z1_Res_301,TGT_Z2_Res_301,TGT_Z3_Res_301,TGT_Z1_Res_302,TGT_Z2_Res_302,TGT_Z3_Res_302,TGT_Z1_Res_303,TGT_Z2_Res_303,TGT_Z3_Res_303,TGT_Z1_Res_304,TGT_Z2_Res_304,TGT_Z3_Res_304,TGT_Z1_Res_305,TGT_Z2_Res_305,TGT_Z3_Res_305,TGT_Z1_Res_306,TGT_Z2_Res_306,TGT_Z3_Res_306,TGT_Z1_Res_309,TGT_Z2_Res_309,TGT_Z3_Res_309,TGT_Z1_Res_313,TGT_Z2_Res_313,TGT_Z3_Res_313,TGT_Z1_Res_315,TGT_Z2_Res_315,TGT_Z3_Res_315,TGT_Z1_Res_317,TGT_Z2_Res_317,TGT_Z3_Res_317,TGT_Z1_Res_318,TGT_Z2_Res_318,TGT_Z3_Res_318,TGT_Z1_Res_320,TGT_Z2_Res_320,TGT_Z3_Res_320,TGT_Z1_Res_321,TGT_Z2_Res_321,TGT_Z3_Res_321,TGT_Z1_Res_322,TGT_Z2_Res_322,TGT_Z3_Res_322,TGT_Z1_Res_323,TGT_Z2_Res_323,TGT_Z3_Res_323,TGT_Z1_Res_324,TGT_Z2_Res_324,TGT_Z3_Res_324,TGT_Z1_Res_325,TGT_Z2_Res_325,TGT_Z3_Res_325,TGT_Z1_Res_326,TGT_Z2_Res_326,TGT_Z3_Res_326,TGT_Z1_Res_328,TGT_Z2_Res_328,TGT_Z3_Res_328,TGT_Z1_Res_329,TGT_Z2_Res_329,TGT_Z3_Res_329,TGT_Z1_Res_330,TGT_Z2_Res_330,TGT_Z3_Res_330,TGT_Z1_Res_332,TGT_Z2_Res_332,TGT_Z3_Res_332,TGT_Z1_Res_333,TGT_Z2_Res_333,TGT_Z3_Res_333,TGT_Z1_Res_334,TGT_Z2_Res_334,TGT_Z3_Res_334,TGT_Z1_Res_335,TGT_Z2_Res_335,TGT_Z3_Res_335,TGT_Z1_Res_336,TGT_Z2_Res_336,TGT_Z3_Res_336,TGT_Z1_Res_337,TGT_Z2_Res_337,TGT_Z3_Res_337,TGT_Z1_Res_338,TGT_Z2_Res_338,TGT_Z3_Res_338,TGT_Z1_Res_339,TGT_Z2_Res_339,TGT_Z3_Res_339,TGT_Z1_Res_340,TGT_Z2_Res_340,TGT_Z3_Res_340,TGT_Z1_Res_341,TGT_Z2_Res_341,TGT_Z3_Res_341,TGT_Z1_Res_342,TGT_Z2_Res_342,TGT_Z3_Res_342,TGT_Z1_Res_343,TGT_Z2_Res_343,TGT_Z3_Res_343,TGT_Z1_Res_348,TGT_Z2_Res_348,TGT_Z3_Res_348,TGT_Z1_Res_349,TGT_Z2_Res_349,TGT_Z3_Res_349,TGT_Z1_Res_350,TGT_Z2_Res_350,TGT_Z3_Res_350,TGT_Z1_Res_352,TGT_Z2_Res_352,TGT_Z3_Res_352,TGT_Z1_Res_355,TGT_Z2_Res_355,TGT_Z3_Res_355,TGT_Z1_Res_359,TGT_Z2_Res_359,TGT_Z3_Res_359,TGT_Z1_Res_360,TGT_Z2_Res_360,TGT_Z3_Res_360,TGT_Z1_Res_361,TGT_Z2_Res_361,TGT_Z3_Res_361,TGT_Z1_Res_363,TGT_Z2_Res_363,TGT_Z3_Res_363,TGT_Z1_Res_364,TGT_Z2_Res_364,TGT_Z3_Res_364,TGT_Z1_Res_365,TGT_Z2_Res_365,TGT_Z3_Res_365,TGT_Z1_Res_367,TGT_Z2_Res_367,TGT_Z3_Res_367,TGT_Z1_Res_368,TGT_Z2_Res_368,TGT_Z3_Res_368,TGT_Z1_Res_369,TGT_Z2_Res_369,TGT_Z3_Res_369,TGT_Z1_Res_370,TGT_Z2_Res_370,TGT_Z3_Res_370,TGT_Z1_Res_371,TGT_Z2_Res_371,TGT_Z3_Res_371,TGT_Z1_Res_373,TGT_Z2_Res_373,TGT_Z3_Res_373,TGT_Z1_Res_374,TGT_Z2_Res_374,TGT_Z3_Res_374,TGT_Z1_Res_375,TGT_Z2_Res_375,TGT_Z3_Res_375,TGT_Z1_Res_377,TGT_Z2_Res_377,TGT_Z3_Res_377,TGT_Z1_Res_378,TGT_Z2_Res_378,TGT_Z3_Res_378,TGT_Z1_Res_379,TGT_Z2_Res_379,TGT_Z3_Res_379,TGT_Z1_Res_380,TGT_Z2_Res_380,TGT_Z3_Res_380,TGT_Z1_Res_381,TGT_Z2_Res_381,TGT_Z3_Res_381,TGT_Z1_Res_382,TGT_Z2_Res_382,TGT_Z3_Res_382,TGT_Z1_Res_383,TGT_Z2_Res_383,TGT_Z3_Res_383,TGT_Z1_Res_384,TGT_Z2_Res_384,TGT_Z3_Res_384,TGT_Z1_Res_385,TGT_Z2_Res_385,TGT_Z3_Res_385,TGT_Z1_Res_386,TGT_Z2_Res_386,TGT_Z3_Res_386,TGT_Z1_Res_387,TGT_Z2_Res_387,TGT_Z3_Res_387,TGT_Z1_Res_389,TGT_Z2_Res_389,TGT_Z3_Res_389,TGT_Z1_Res_390,TGT_Z2_Res_390,TGT_Z3_Res_390,TGT_Z1_Res_392,TGT_Z2_Res_392,TGT_Z3_Res_392,TGT_Z1_Res_394,TGT_Z2_Res_394,TGT_Z3_Res_394,TGT_Z1_Res_395,TGT_Z2_Res_395,TGT_Z3_Res_395,TGT_Z1_Res_396,TGT_Z2_Res_396,TGT_Z3_Res_396,TGT_Z1_Res_397,TGT_Z2_Res_397,TGT_Z3_Res_397,TGT_Z1_Res_398,TGT_Z2_Res_398,TGT_Z3_Res_398,TGT_Z1_Res_400,TGT_Z2_Res_400,TGT_Z3_Res_400,TGT_Z1_Res_401,TGT_Z2_Res_401,TGT_Z3_Res_401,TGT_Z1_Res_402,TGT_Z2_Res_402,TGT_Z3_Res_402,TGT_Z1_Res_403,TGT_Z2_Res_403,TGT_Z3_Res_403,TGT_Z1_Res_404,TGT_Z2_Res_404,TGT_Z3_Res_404,TGT_Z1_Res_406,TGT_Z2_Res_406,TGT_Z3_Res_406,TGT_Z1_Res_407,TGT_Z2_Res_407,TGT_Z3_Res_407,TGT_Z1_Res_408,TGT_Z2_Res_408,TGT_Z3_Res_408,TGT_Z1_Res_409,TGT_Z2_Res_409,TGT_Z3_Res_409,TGT_Z1_Res_410,TGT_Z2_Res_410,TGT_Z3_Res_410,TGT_Z1_Res_411,TGT_Z2_Res_411,TGT_Z3_Res_411,TGT_Z1_Res_412,TGT_Z2_Res_412,TGT_Z3_Res_412,TGT_Z1_Res_413,TGT_Z2_Res_413,TGT_Z3_Res_413,TGT_Z1_Res_414,TGT_Z2_Res_414,TGT_Z3_Res_414,TGT_Z1_Res_418,TGT_Z2_Res_418,TGT_Z3_Res_418,TGT_Z1_Res_421,TGT_Z2_Res_421,TGT_Z3_Res_421,TGT_Z1_Res_425,TGT_Z2_Res_425,TGT_Z3_Res_425,TGT_Z1_Res_426,TGT_Z2_Res_426,TGT_Z3_Res_426,TGT_Z1_Res_430,TGT_Z2_Res_430,TGT_Z3_Res_430,TGT_Z1_Res_431,TGT_Z2_Res_431,TGT_Z3_Res_431,TGT_Z1_Res_432,TGT_Z2_Res_432,TGT_Z3_Res_432,TGT_Z1_Res_441,TGT_Z2_Res_441,TGT_Z3_Res_441,TGT_Z1_Res_443,TGT_Z2_Res_443,TGT_Z3_Res_443,TGT_Z1_Res_444,TGT_Z2_Res_444,TGT_Z3_Res_444,TGT_Z1_Res_446,TGT_Z2_Res_446,TGT_Z3_Res_446,TGT_Z1_Res_448,TGT_Z2_Res_448,TGT_Z3_Res_448,TGT_Z1_Res_449,TGT_Z2_Res_449,TGT_Z3_Res_449,TGT_Z1_Res_451,TGT_Z2_Res_451,TGT_Z3_Res_451,TGT_Z1_Res_452,TGT_Z2_Res_452,TGT_Z3_Res_452,TGT_Z1_Res_454,TGT_Z2_Res_454,TGT_Z3_Res_454,TGT_Z1_Res_455,TGT_Z2_Res_455,TGT_Z3_Res_455,TGT_Z1_Res_456,TGT_Z2_Res_456,TGT_Z3_Res_456,TGT_Z1_Res_457,TGT_Z2_Res_457,TGT_Z3_Res_457,TGT_Z1_Res_458,TGT_Z2_Res_458,TGT_Z3_Res_458,TGT_Z1_Res_459,TGT_Z2_Res_459,TGT_Z3_Res_459,TGT_Z1_Res_460,TGT_Z2_Res_460,TGT_Z3_Res_460,TGT_Z1_Res_461,TGT_Z2_Res_461,TGT_Z3_Res_461,TGT_Z1_Res_465,TGT_Z2_Res_465,TGT_Z3_Res_465,TGT_Z1_Res_466,TGT_Z2_Res_466,TGT_Z3_Res_466,TGT_Z1_Res_467,TGT_Z2_Res_467,TGT_Z3_Res_467,TGT_Z1_Res_469,TGT_Z2_Res_469,TGT_Z3_Res_469,TGT_Z1_Res_470,TGT_Z2_Res_470,TGT_Z3_Res_470,TGT_Z1_Res_473,TGT_Z2_Res_473,TGT_Z3_Res_473,TGT_Z1_Res_474,TGT_Z2_Res_474,TGT_Z3_Res_474,TGT_Z1_Res_475,TGT_Z2_Res_475,TGT_Z3_Res_475,TGT_Z1_Res_477,TGT_Z2_Res_477,TGT_Z3_Res_477,TGT_Z1_Res_478,TGT_Z2_Res_478,TGT_Z3_Res_478,TGT_Z1_Res_480,TGT_Z2_Res_480,TGT_Z3_Res_480,TGT_Z1_Res_483,TGT_Z2_Res_483,TGT_Z3_Res_483,TGT_Z1_Res_484,TGT_Z2_Res_484,TGT_Z3_Res_484,TGT_Z1_Res_485,TGT_Z2_Res_485,TGT_Z3_Res_485,TGT_Z1_Res_486,TGT_Z2_Res_486,TGT_Z3_Res_486,TGT_Z1_Res_488,TGT_Z2_Res_488,TGT_Z3_Res_488,TGT_Z1_Res_489,TGT_Z2_Res_489,TGT_Z3_Res_489,TGT_Z1_Res_490,TGT_Z2_Res_490,TGT_Z3_Res_490,TGT_Z1_Res_491,TGT_Z2_Res_491,TGT_Z3_Res_491,TGT_Z1_Res_492,TGT_Z2_Res_492,TGT_Z3_Res_492,TGT_Z1_Res_493,TGT_Z2_Res_493,TGT_Z3_Res_493,TGT_Z1_Res_496,TGT_Z2_Res_496,TGT_Z3_Res_496,TGT_Z1_Res_498,TGT_Z2_Res_498,TGT_Z3_Res_498,TGT_Z1_Res_500,TGT_Z2_Res_500,TGT_Z3_Res_500,TGT_Z1_Res_503,TGT_Z2_Res_503,TGT_Z3_Res_503,TGT_Z1_Res_505,TGT_Z2_Res_505,TGT_Z3_Res_505,TGT_Z1_Res_507,TGT_Z2_Res_507,TGT_Z3_Res_507,TGT_Z1_Res_508,TGT_Z2_Res_508,TGT_Z3_Res_508,TGT_Z1_Res_511,TGT_Z2_Res_511,TGT_Z3_Res_511,TGT_Z1_Res_513,TGT_Z2_Res_513,TGT_Z3_Res_513,TGT_Z1_Res_514,TGT_Z2_Res_514,TGT_Z3_Res_514,TGT_Z1_Res_515,TGT_Z2_Res_515,TGT_Z3_Res_515,TGT_Z1_Res_518,TGT_Z2_Res_518,TGT_Z3_Res_518,TGT_Z1_Res_519,TGT_Z2_Res_519,TGT_Z3_Res_519,TGT_Z1_Res_521,TGT_Z2_Res_521,TGT_Z3_Res_521,TGT_Z1_Res_522,TGT_Z2_Res_522,TGT_Z3_Res_522,TGT_Z1_Res_526,TGT_Z2_Res_526,TGT_Z3_Res_526,TGT_Z1_Res_528,TGT_Z2_Res_528,TGT_Z3_Res_528,TGT_Z1_Res_529,TGT_Z2_Res_529,TGT_Z3_Res_529,TGT_Z1_Res_530,TGT_Z2_Res_530,TGT_Z3_Res_530,TGT_Z1_Res_531,TGT_Z2_Res_531,TGT_Z3_Res_531,TGT_Z1_Res_532,TGT_Z2_Res_532,TGT_Z3_Res_532,TGT_Z1_Res_533,TGT_Z2_Res_533,TGT_Z3_Res_533,TGT_Z1_Res_534,TGT_Z2_Res_534,TGT_Z3_Res_534,TGT_Z1_Res_535,TGT_Z2_Res_535,TGT_Z3_Res_535,TGT_Z1_Res_537,TGT_Z2_Res_537,TGT_Z3_Res_537,TGT_Z1_Res_538,TGT_Z2_Res_538,TGT_Z3_Res_538,TGT_Z1_Res_541,TGT_Z2_Res_541,TGT_Z3_Res_541,TGT_Z1_Res_549,TGT_Z2_Res_549,TGT_Z3_Res_549,TGT_Z1_Res_552,TGT_Z2_Res_552,TGT_Z3_Res_552,TGT_Z1_Res_554,TGT_Z2_Res_554,TGT_Z3_Res_554,TGT_Z1_Res_555,TGT_Z2_Res_555,TGT_Z3_Res_555,TGT_Z1_Res_556,TGT_Z2_Res_556,TGT_Z3_Res_556,TGT_Z1_Res_559,TGT_Z2_Res_559,TGT_Z3_Res_559,TGT_Z1_Res_560,TGT_Z2_Res_560,TGT_Z3_Res_560,TGT_Z1_Res_562,TGT_Z2_Res_562,TGT_Z3_Res_562,TGT_Z1_Res_563,TGT_Z2_Res_563,TGT_Z3_Res_563,TGT_Z1_Res_566,TGT_Z2_Res_566,TGT_Z3_Res_566,TGT_Z1_Res_567,TGT_Z2_Res_567,TGT_Z3_Res_567,TGT_Z1_Res_568,TGT_Z2_Res_568,TGT_Z3_Res_568,TGT_Z1_Res_570,TGT_Z2_Res_570,TGT_Z3_Res_570,TGT_Z1_Res_572,TGT_Z2_Res_572,TGT_Z3_Res_572,TGT_Z1_Res_573,TGT_Z2_Res_573,TGT_Z3_Res_573,TGT_Z1_Res_574,TGT_Z2_Res_574,TGT_Z3_Res_574,TGT_Z1_Res_576,TGT_Z2_Res_576,TGT_Z3_Res_576,TGT_Z1_Res_577,TGT_Z2_Res_577,TGT_Z3_Res_577,TGT_Z1_Res_578,TGT_Z2_Res_578,TGT_Z3_Res_578,TGT_Z1_Res_579,TGT_Z2_Res_579,TGT_Z3_Res_579,TGT_Z1_Res_613,TGT_Z2_Res_613,TGT_Z3_Res_613,TGT_Z1_Res_619,TGT_Z2_Res_619,TGT_Z3_Res_619,TGT_Z1_Res_620,TGT_Z2_Res_620,TGT_Z3_Res_620,TGT_Z1_Res_621,TGT_Z2_Res_621,TGT_Z3_Res_621,TGT_Z1_Res_631,TGT_Z2_Res_631,TGT_Z3_Res_631,TGT_Z1_Res_634,TGT_Z2_Res_634,TGT_Z3_Res_634,TGT_Z1_Res_637,TGT_Z2_Res_637,TGT_Z3_Res_637,TGT_Z1_Res_640,TGT_Z2_Res_640,TGT_Z3_Res_640,TGT_Z1_Res_647,TGT_Z2_Res_647,TGT_Z3_Res_647,TGT_Z1_Res_649,TGT_Z2_Res_649,TGT_Z3_Res_649,TGT_Z1_Res_650,TGT_Z2_Res_650,TGT_Z3_Res_650,TGT_Z1_Res_652,TGT_Z2_Res_652,TGT_Z3_Res_652,TGT_Z1_Res_654,TGT_Z2_Res_654,TGT_Z3_Res_654,TGT_Z1_Res_657,TGT_Z2_Res_657,TGT_Z3_Res_657,TGT_Z1_Res_659,TGT_Z2_Res_659,TGT_Z3_Res_659,TGT_Z1_Res_661,TGT_Z2_Res_661,TGT_Z3_Res_661,TGT_Z1_Res_668,TGT_Z2_Res_668,TGT_Z3_Res_668,TGT_Z1_Res_669,TGT_Z2_Res_669,TGT_Z3_Res_669,TGT_Z1_Res_670,TGT_Z2_Res_670,TGT_Z3_Res_670,TGT_Z1_Res_671,TGT_Z2_Res_671,TGT_Z3_Res_671,TGT_Z1_Res_677,TGT_Z2_Res_677,TGT_Z3_Res_677,CMP_BridgeBonds_1</sci:value>
					</sci:arg>
					<sci:arg name="R Version" type="StringType" required="false" visibility="nevershow" multi="false" implbase="{87883106-4E83-4C0F-BE5B-D87AAF2E6BA7}">
						<sci:help>Version of R used to construct the model.</sci:help>
						<sci:value>3.3.3</sci:value>
					</sci:arg>
					<sci:arg name="PointInfoText" type="StringType" required="false" visibility="nevershow" multi="false" implbase="{87883106-4E83-4C0F-BE5B-D87AAF2E6BA7}">
[truncated: 1,885,653 more chars]
