# Supplementary material for: Identification of novel small molecule inhibitors for solute carrier SGLT1 using proteochemometric modeling
Source: J Cheminform. 2019 Feb 14;11:15. doi: 10.1186/s13321-019-0337-8 (PMC6689890; doi:10.1186/s13321-019-0337-8)
Supplement: Supplementary file 5 — Additional file 5. Bioactivities, cytotoxicities and Tanimoto similarities of the Diverse set. [file 13321_2019_337_MOESM5_ESM.xlsx]

## Sheet: DIVERSE SET
STRUCTURE	COMPOUND CODE	SGLT1 ACTIVITY (% of control); n=3		ACTIVITY CLASS	SGLT2 ACTIVITY (% of control); n=3		SIMILARITY TOWARDS TRAINING (Tanimoto)	TOXICITY (AK secretion)
		AVERAGE	STDEV		AVERAGE	STDEV		AVERAGE	STDEV	n	n1	n2
CN(CCOc1c(C)cccc1C)Cc2ccccc2N3CCOCC3	Z163972344	24.1693	1.08249	active	29.0165	5.52341	0.271429	-8.8	2.1	2	-10.3223	-7.30959
N\C(=N\OCc1ccccc1)\c2ccccc2CN3CCCCC3	Z915954934	27.8131	3.69482	active	42.0719	1.66797	0.431373	2.23832	10.3755	2	9.57494	-5.0983
CN(C)CCCN1\C(=N/c2ccccc2)\SC=C1c3ccccc3	Z56792856	35.3497	4.0534	active	29.1716	3.61097	0.328125	7.1	23.3	2	23.5871	-9.42877
CC(N(C)S(=O)(=O)N1CCCCCC1)c2cccc(c2)[N+](=O)[O-]	Z237884404	38.8312	2.96943	active	35.0555	5.03918	0.295455	-14.7		1
CN(C)CCN(Cc1occc1)c2ccc(Cl)c(n2)C#N	Z1416510792	43.2153	9.19007	active	45.1974	15.5579	0.614035	25.3		1
CC1CCCN(CCC(C#N)(c2ccccc2)c3ccccc3)C1	Z137703320	47.1584	6.91978	active	28.2338	10.9219	0.321429	4.71362	15.4243	5
Fc1ccc(CN(CCc2ccccn2)CC#Cc3ccccc3)cc1	Z1844922248	48.5897	7.01376	active	47.7342	12.0595	0.366197	-9.2		1
OC1(CC2CCC(C1)N2CCOC3CCCCO3)c4ccccc4	Z2677914007	50.8977	3.12236	active	49.5282	6.0792	0.328571	8.103	14.4997	2	18.4	-2.1
O=C(CN1CCC2CCCCC2C1)Nc3cccc(c3)S(=O)(=O)N4CCCCC4	Z46498483	55.7821	3.80368	active	27.0757	5.84337	0.269231	8.7	18.6	2	21.9056	-4.4533
CCOC(=O)C1CCCCN1S(=O)(=O)c2ccc(cc2)C(C)(C)C	Z45484979	56.889	0.686261	active	41.9263	2.89394	0.321429	-0.0211543	9.05216	5
CC1=CSC(=O)N1CCC(=O)N2CCN(Cc3ccccc3)C4(CCCCC4)C2	Z1268385265	61.0652	12.7446	active	69.0224	14.9732	0.264706	-3.48942	5.79346	2	0.607175	-7.58602
Fc1ccc(cc1Cl)C2CN(CCS(=O)(=O)c3ccccc3)CCO2	Z1070584838	62.3803	6.08087	active	61.0892	4.73462	0.342857	3.58999	10.4954	4
CN(Cc1ccccc1NC(=O)N2CCCC(C2)N3CCCC3)C4CCCCC4	Z594462480	62.6279	5.63567	active	53.8949	5.21454	0.311688	2.38961	10.7506	4
CN(CC(=O)N1CC(c2ccccc2)c3ccccc3C1)S(=O)(=O)c4ccc(cc4)C#N	Z289555820	62.9803	18.6074	active	59.703	2.07321	0.257143	-3.34525	12.245	2	-12	5.3
Cc1c(C)n(C2CCCCC2)c(NC(=O)CN3CCCC3C(C#N)c4ccccc4)c1C#N	Z1301318288	65.0784	8.58083	active	55.5708	3.1909	0.261364	10.5479	2.19087	2	12.0971	8.99875
CN(CCOC(c1ccccc1)c2ccccc2)S(=O)(=O)C	Z1642825375	71.5249	4.40793	inactive	67.4704	15.6679	0.742857	14.1	14.7	2	24.5212	3.74691
O=S(=O)(N1CCC1c2ccccc2)c3cccc4N=S=Nc34	Z741018970	72.9862	6.61226	inactive	86.4362	4.74873	0.232143	7.00377	5.60399	4
CCS(=O)(=O)c1ccccc1C(=O)N2CCCN(CC3CCCCC3)CC2	Z783393074	76.0823	12.9902	inactive	76.5694	6.64348	0.297297	10.8038	12.1174	5
CN(CCC#N)Cc1c(C)nn(Cc2ccccc2Cl)c1C	Z103956902	76.1808	4.55614	inactive	74.2597	7.08443	0.258427	-6.47469	15.7212	5
CC1CC(CCN1Cc2ccccc2)N(C)Cc3cnns3	Z2161555222	76.2896	2.98363	inactive	79.5611	4.68836	0.315789	-1.2983	9.98828	5
CCC1CN2CCCC2CN1Cc3ccc(OC(F)F)cc3	Z1318121286	78.3748	7.6394	inactive	68.6595	10.1829	0.348485	7.13681	11.827	5
CN(C1CCOC1)S(=O)(=O)c2ccccc2C(=O)c3ccccc3	Z1725346307	81.9926	2.70255	inactive	79.7285	13.4172	0.295455	7.85519	18.2337	4
CCC(CN1CCC(CC1)OCC2CCOC2)c3ccccc3	Z1661722958	82.968	5.16944	inactive	77.9879	13.173	0.322034	0.304107	12.9473	5
N#Cc1ccccc1c2ccc(CN3CCC4(CC3)OCCO4)cc2	Z368852630	83.1953	5.42207	inactive	66.598	15.3827	0.345455	-4.7863	4.49635	5
CCN(CC)CCN1CN(Cc2ccccc2)c3nc4ccccc4n3C1	Z104342888	85.5227	5.59381	inactive	66.3042	1.71341	0.263158	-3.10286	12.272	5
CCCCN(CC#Cc1ccc(cc1)C(F)(F)F)C2CCS(=O)(=O)C2	Z1332354136	86.4417	7.61302	inactive	67.3517	7.33182	0.285714	-9.2655	9.75158	5
CCCCC(N1CCCS1(=O)=O)C(=O)Nc2cc(C)c(F)cc2Cl	Z2151290710	87.742	2.91429	inactive	93.1881	8.9407	0.397059	2.00429	13.7721	4
C(C1CCCN(Cc2cccc(c2)n3cccn3)C1)N4CCOCC4	Z1568339019	88.5356	10.2143	inactive	80.3281	4.83026	0.279412	6.21347	12.7875	5
FC(F)(F)C(N1CCN(CC2OCCO2)CC1)c3ccccc3	Z1612085883	89.1343	1.90426	inactive	84.1259	11.7292	0.259259	7.06329	21.9149	4
C(C1CCOCC1)N(Cc2ccccc2)Cc3cn4cccnc4n3	Z1176622491	89.6111	7.25529	inactive	92.6992	10.065	0.25	-0.115769	9.89988	4
N#CC1CCC(C1)N2CCC(CN3CCc4ccccc34)CC2	Z1912611670	89.7588	11.3873	inactive	63.6404	10.4512	0.285714	-9.31997	18.8813	5
C\C(=C\c1ccccc1)\C=N\N2CCN(Cc3ccccc3Cl)CC2	Z56796910	90.9928	4.5337	inactive	58.8104	12.8051	0.275862	8.7		1
N#Cc1c(CN2CCC(=CC2)c3ccccc3)cn4ccccc14	Z220381090	93.5077	14.6556	inactive	84.2525	16.2458	0.25	-0.956282	10.3233	5
CC1(C)CC(N(Cc2ccccc2)C(=O)CCCS(=O)(=O)N3CCCC3)C(C)(C)O1	Z1609106419	94.5951	0.977488	inactive	89.3155	12.7699	0.271186	8.72622	10.1968	4
Cn1cc(CN2CCCN(CC2)C3Cc4ccccc4C3)cn1	Z1176394041	96.4762	6.32504	inactive	79.0108	10.1578	0.254237	4.62016	10.5907	4
CN1CCCC1CCSc2nnc(C)n2Cc3ccccc3	Z1526821488	96.8593	10.4981	inactive	82.4416	3.81886	0.337838	9.65705	21.3402	4
C(\C=C\c1ccccc1)N2CCN(CC2)C(c3ccccc3)c4ccc(cc4)c5ccccc5	Z1172208353	102.784	7.23411	inactive	84.3153	10.9005	0.666667	12.2563	18.3275	5
O=C(CN1CCN(CC1)C(=O)\C(=C\c2ccccc2)\c3ccccc3)N4CCOCC4	Z73457041	113.939	5.57183	inactive	87.6164	15.2154	0.272727	-0.632021	20.9031	5
S=C1N=C(NN1CN2CCCCC2)\C=C\c3ccccc3	Z238423340	114.76	10.4734	inactive	107.02	9.45863	0.288136	-33.5265	10.4411	5
Clc1nc2sccn2c1\C=N\N3CCN(CC3)C(c4ccccc4)c5ccccc5	Z49982582	121.988	6.59131	inactive	108.781	13.6398	0.285714	15.0116	18.3137	5
