# Supplementary material for: Identification of novel small molecule inhibitors for solute carrier SGLT1 using proteochemometric modeling
Source: J Cheminform. 2019 Feb 14;11:15. doi: 10.1186/s13321-019-0337-8 (PMC6689890; doi:10.1186/s13321-019-0337-8)
Supplement: Supplementary file 6 — Additional file 6. Bioactivities, cytotoxicities and Tanimoto similarities of the Cluster set. [file 13321_2019_337_MOESM6_ESM.xlsx]

## Sheet: CLUSTERED SET
STRUCTURE	COMPOUND CODE	REFERENCE COMPOUND	SGLT1 ACTIVITY (% of control); n=2				ACTIVITY CLASS	SGLT2 ACTIVITY (% of control); n=2				SIMILARITY TOWARDS REFERENCE (Tanimoto)	TOXICITY (AK secretion)
			AVERAGE	STDEV	n1	n2		AVERAGE	STDEV	n1	n2		AVERAGE	STDEV	n
Clc1ccc(cc1)C(N2CCN(CCOCC(=O)N3CCCCC3)CC2)c4ccccc4	Z827380946	Cloperastine	31	11	22.7934	38.865	active	29.7692	5.47006	25.9013	33.6371	0.37	-0.269296	8.12957	3
Cc1ccc(cc1)C(OCC(O)CN2CCCCC2)c3ccccc3	Z31367782	Cloperastine	36	4.4	33.3205	39.5858	active	34.7906	0.497386	34.4389	35.1423	0.492	-10.0626	14.0552	4
CC1CCCN(CC(O)COC(c2ccccc2)c3ccccc3)C1	Z31371621	Cloperastine	37	3.3	34.7926	39.4097	active	27.2806	2.86945	29.3096	25.2515	0.419	-5.72002	8.21755	3
CC(C)N(CC#CCC(O)(C1CCCC1)c2ccccc2)Cc3ccccc3	Z56906862	Trihexyphenidyl	38	5.4	41.6015	34.0328	active	25.0022	4.99036	21.4735	28.5309	0.441	-10.4		1
CC(CN1CCCCC1)OC(=O)C(c2ccccc2)c3ccccc3	Z204157928	Trihexyphenidyl	41	7.3	36.2932	46.6499	active	27.1355	4.14146	24.207	30.0639	0.322	-18.494	10.2903	4
CC(C)c1cccc(C(C)C)c1NC(=O)CN2CCCCCC2	Z46160496	Bupivacaine	41	4.3	43.7	37.7	active	55.1006	2.10269	56.6	53.6	0.414	-8.6		1
Cc1ccccc1C(OCC(O)CN2CCCCC2)c3ccccc3	Z31367784	Cloperastine	43	7.3	37.3986	47.7849	active	37.998	0.551077	37.6083	38.3876	0.459	-14.8698	17.285	3
CN(CC(O)COC(c1ccccc1)c2ccccc2)C3CCCCC3	Z31370217	Cloperastine	45	10	38.0162	52.8619	active	24.1128	6.98012	19.1771	29.0485	0.365	15.302	16.7339	4
CC1CCCCN1CC(=O)Nc2ccccc2C(=O)c3ccccc3	Z46224544	Bupivacaine	45	9.6	38.1847	51.7563	active	20.1591	0.130486	20.0669	20.2514	0.403	-1.3		1
CC(C)CCSCC(=O)N1CC2CCCN2Cc3ccccc13	Z817504494	Bepridil	45	3.3	47.3545	42.6902	active	26.529	11.9267	34.9625	18.0955	0.305			0
CN(CCC1CCCCC1)CC(=O)Nc2c(C)cccc2C	Z1003034804	Bupivacaine	55	1	54.4956	55.9167	active	40.9552	1.26047	41.8465	40.0639	0.426	1.67134	8.02088	4
CC(N1CCCCCCC1)C(=O)Nc2ccccc2C(F)(F)F	Z124096378	Bupivacaine	57	6.9	61.7003	51.9791	active	44.95	2.74603	46.8917	43.0082	0.413	0.779548	4.9799	4
CC1CN(CCOC(c2ccccc2)c3ccccc3)CCC1=O	Z1751527676	Cloperastine	62	8.6	55.4595	67.6407	active	55.9173	10.5746	48.4399	63.3947	0.518	-15.4		1
CCOC(=O)C1CCCCN1CC(=O)N2CCCc3ccccc23	Z105569118	Bepridil	64	4	60.7683	66.3775	active	76.2034	4.49819	79.3841	73.0227	0.286	15.9575	30.8948	3
O=C(CN1CCCCCC1)N(Cc2ccccc2)c3ccccc3	Z199542950	Bepridil	65	0.4	65.7202	65.1088	active	52.5666	4.24882	49.5622	55.5709	0.394	-0.8		1
COCC(C)N1CCN(CCCOCc2ccccc2)CC1	Z1665888845	Bepridil	71	6.8	66.1868	75.7497	inactive	73.7201	1.55783	74.8217	72.6185	0.324	5.74864	10.9667	3
NC(=O)C1CCCCN1CC(=O)N(Cc2ccccc2)Cc3ccccc3	Z46442988	Bepridil	71	18	83.3949	57.7718	inactive	78.3826	14.4032	88.5672	68.198	0.284	4.6		1
C(CN1CCC(CC1)OCc2ccccc2)Oc3ccccc3	Z196036526	Bepridil	72	1.9	70.7108	73.4077	inactive	46.6018	0.717717	46.0943	47.1093	0.301	4.81556	14.4724	3
CC(N1CCCCC1)C(=O)Nc2cc(C)ccc2C(=O)c3ccccc3	Z2217101732	Bupivacaine	74	8.1	67.7978	79.2656	inactive	42.8059	7.15713	47.8668	37.7451	0.403	-4.3		1
CC1CCCCN1CC(=O)Nc2ccccc2C(F)(F)F	Z46224455	Bupivacaine	75	2.4	77.1098	73.7645	inactive	47.1545	11.5321	55.3089	39	0.422	-2.08481	6.49731	4
Cc1ccccc1NC(=O)CCN2CCCCC2C3OCCO3	Z1298879676	Bupivacaine	77	14	87.0342	67.3595	inactive	74.058	18.0348	86.8105	61.3055	0.426	7.1		1
CCN(C)CC1CCN(C1)C(=O)CSC(c2ccccc2)c3ccc(Cl)cc3	Z1276034798	Cloperastine	78	3.1	80.0374	75.6769	inactive	55.1871	5.94236	59.389	50.9853	0.435			0
CC(CCN1CC(C)C(C1)N2CCOCC2)c3ccccc3	Z1897146788	Bepridil	82	2.2	83.8996	80.8376	inactive	77.4122	7.92922	71.8053	83.019	0.28	-6.7		1
CC1CCCCN1CC2CCCN(C2)C(=O)Nc3c(C)cccc3C	Z1230260964	Bupivacaine	83	1.7	81.3451	83.7441	inactive	82.2725	12.7428	91.283	73.2619	0.449			0
Fc1ccccc1CCN(CCC#N)CCN2CCOCC2	Z1704430244	Cloperastine	84	8.4	89.9998	78.1313	inactive	87.0719	10.3269	94.374	79.7697	0.343	0.5		1
CCCCC(N1CCC(CC1)OCc2ccccc2)C(=O)N	Z1084070528	Bepridil	85	18	97.8065	72.2847	inactive	88.8291	3.57696	91.3584	86.2999	0.284			0
Cc1cccc(C)c1NC(=O)CCCN2CCN(CC#C)CC2	Z1535223420	Bupivacaine	85	13	93.7015	75.8398	inactive	92.2013	0.0460327	92.1687	92.2338	0.433			0
C[Si](C)(CN1CCCC(CCC(=O)N)C1)c2ccccc2	Z1912600813	Trihexyphenidyl	86	3.3	88.8224	84.1149	inactive	78.7281	9.4625	85.4191	72.0371	0.328	8.56924	6.24362	4
C(CN1CCC(CN2CCCCCC2)CC1)Cc3ccccc3	Z436106106	Trihexyphenidyl	88	0.8	87.543	88.6474	inactive	81.5435	8.28275	75.6867	87.4003	0.357	-11.9		1
CCN(Cc1ccccc1)c2ccc(\C=N\N3CCN(C)CC3)cc2	Z49564244	Bepridil	91	3	88.6499	92.8501	inactive	92.5771	3.88424	89.8306	95.3237	0.361	-22.3701	24.2525	4
Fc1ccc(cc1)C(N2CCC(CN3CCOCC3)CC2)c4ccccc4	Z1318177320	Cloperastine	93	20	106.698	79.0581	inactive	54.4764	0.127463	54.5665	54.3862	0.422			0
O=C(N1CCN(CCOC(c2ccccc2)c3ccccc3)CC1)c4ccccc4	Z195623196	Cloperastine	95	9.7	101.573	87.882	inactive	71.6726	1.86883	72.994	70.3511	0.474	-14.7		1
NC(=O)C(N1CCC(CN2CCCC2)CC1)c3ccccc3	Z1103127942	Trihexyphenidyl	98	14	87.9128	107.733	inactive	89.2297	9.99875	82.1595	96.2999	0.322	-13.7		1
NC(C(=O)N1CCCC(CN2CCCCCC2)C1)c3ccccc3	Z1459737806	Trihexyphenidyl	98	16	86.8841	109.286	inactive	101.432	7.48803	106.727	96.1369	0.333	-7.9		1
OC(CN1CCC(CN2CCCCCC2)CC1)c3ccccc3Cl	Z416806614	Trihexyphenidyl	98	5.6	93.7717	101.623	inactive	79.3314	1.76486	78.0835	80.5794	0.317	-11.3		1
CC1CN2CCCCC2CN1CC(=O)Nc3ccc(C)cc3	Z1223130644	Bupivacaine	104	2.3	102.286	105.544	inactive	95.4235	15.1015	84.7451	106.102	0.415	-5.7		1
CCOCC1CCN(C1)C(=O)C(CN2CCCC2)c3ccccc3	Z2229127630	Bepridil	112	6.6	107.241	116.527	inactive	91.7537	3.90424	88.993	94.5144	0.278	8.27521	13.9883	4
